# Supplementary material for: Comparative analysis of plant MKK gene family reveals novel expansion mechanism of the members and sheds new light on functional conservation
Source: BMC Genomics. 2018 May 29;19:407. doi: 10.1186/s12864-018-4793-8 (PMC5975520; doi:10.1186/s12864-018-4793-8)
Supplement: Supplementary file 4 — Table S3. Table representing molecular mass (in kDa) and isoelectric point of different MAPKK genes from 51 plant species identified during this study. (XLSX 53 kb) [file 12864_2018_4793_MOESM4_ESM.xlsx]

## Sheet: Table S7
AtMAPKK1-AtMAPKK2
#org1	org1_start	org1_end	org2	org2_start	org2_end	score	evalue
Org1_Arabidopsis_thaliana_Col-0__thale_cress___TAIR_v9,_unmasked__At4g26070__chr:_4_13207649-13229933_	13218144	13219692	Org2_Arabidopsis_thaliana_Col-0__thale_cress___TAIR_v9,_unmasked__AT4G29810__chr:_4_14583039-14605292_	14595052	14593323	10	0
AtMAPKK4-BrMAPKK4-1
#org1	org1_start	org1_end	org2	org2_start	org2_end	score	evalue
Org1_Arabidopsis_thaliana_Col-0__thale_cress___TAIR_v9,_unmasked__At1g51660__chr:_1_19144323-19165947_	19152584	19153945	Org2_Brassica_rapa__BRAD-Brassica_database_vBRADv1.5,_unmasked__Bra030430__chr:_A05_11239543-11260556_	11259636	11258547	10	0
Org1_Arabidopsis_thaliana_Col-0__thale_cress___TAIR_v9,_unmasked__At1g51660__chr:_1_19144323-19165947_	19154196	19155638	Org2_Brassica_rapa__BRAD-Brassica_database_vBRADv1.5,_unmasked__Bra030430__chr:_A05_11239543-11260556_	11250896	11249550	10	0
Org1_Arabidopsis_thaliana_Col-0__thale_cress___TAIR_v9,_unmasked__At1g51660__chr:_1_19144323-19165947_	19158744	19162787	Org2_Brassica_rapa__BRAD-Brassica_database_vBRADv1.5,_unmasked__Bra030430__chr:_A05_11239543-11260556_	11249262	11245273	10	0
Org1_Arabidopsis_thaliana_Col-0__thale_cress___TAIR_v9,_unmasked__At1g51660__chr:_1_19144323-19165947_	19163543	19164082	Org2_Brassica_rapa__BRAD-Brassica_database_vBRADv1.5,_unmasked__Bra030430__chr:_A05_11239543-11260556_	11240968	11240470	10	0
AtMAPKK4-BrMAPKK4-2
#org1	org1_start	org1_end	org2	org2_start	org2_end	score	evalue
Org1_Brassica_rapa__BRAD-Brassica_database_vBRADv1.5,_unmasked__Bra014295__chr:_A08_1854560-1875627_	1871891	1873050	Org2_Arabidopsis_thaliana_Col-0__thale_cress___NCBI_v9,_unmasked__At1g51660__chr:_1_19144323-19165947_	19153956	19152530	10	0
Org1_Brassica_rapa__BRAD-Brassica_database_vBRADv1.5,_unmasked__Bra014295__chr:_A08_1854560-1875627_	1864343	1866002	Org2_Arabidopsis_thaliana_Col-0__thale_cress___NCBI_v9,_unmasked__At1g51660__chr:_1_19144323-19165947_	19155954	19154088	10	0
Org1_Brassica_rapa__BRAD-Brassica_database_vBRADv1.5,_unmasked__Bra014295__chr:_A08_1854560-1875627_	1863490	1863855	Org2_Arabidopsis_thaliana_Col-0__thale_cress___NCBI_v9,_unmasked__At1g51660__chr:_1_19144323-19165947_	19159153	19158744	10	0
AtMAPKK4-BrMAPKK5-1
#org1 org1_start org1_end org2 org2_start org2_end score evalue
Org1_Brassica_rapa__BRAD-Brassica_database_vBRADv1.5,_unmasked__Bra023894__chr:_A01_20033429-20054424_	20051286	20051477	Org2_Arabidopsis_thaliana_Col-0__thale_cress___NCBI_v9,_unmasked__At1g51660__chr:_1_19144323-19165947_	19152837	19152645	10	0
Org1_Brassica_rapa__BRAD-Brassica_database_vBRADv1.5,_unmasked__Bra023894__chr:_A01_20033429-20054424_	20051041	20051277	Org2_Arabidopsis_thaliana_Col-0__thale_cress___NCBI_v9,_unmasked__At1g51660__chr:_1_19144323-19165947_	19152941	19152692	10	0
Org1_Brassica_rapa__BRAD-Brassica_database_vBRADv1.5,_unmasked__Bra023894__chr:_A01_20033429-20054424_	20043387	20044424	Org2_Arabidopsis_thaliana_Col-0__thale_cress___NCBI_v9,_unmasked__At1g51660__chr:_1_19144323-19165947_	19155665	19154575	10	0
AtMAPKK4-BrMAPKK5-2
#org1 org1_start org1_end org2 org2_start org2_end score evalue
Org1_Arabidopsis_thaliana_Col-0__thale_cress___TAIR_v9,_unmasked__At1g51660__chr:_1_19144323-19165947_	19152667	19152960	Org2_Brassica_rapa__BRAD-Brassica_database_vBRADv1.5,_unmasked__Bra001817__chr:_A03_18639958-18663181_	18649945	18650225	10	0
Org1_Arabidopsis_thaliana_Col-0__thale_cress___TAIR_v9,_unmasked__At1g51660__chr:_1_19144323-19165947_	19153585	19153790	Org2_Brassica_rapa__BRAD-Brassica_database_vBRADv1.5,_unmasked__Bra001817__chr:_A03_18639958-18663181_	18650393	18650609	10	0
Org1_Arabidopsis_thaliana_Col-0__thale_cress___TAIR_v9,_unmasked__At1g51660__chr:_1_19144323-19165947_	19154635	19155664	Org2_Brassica_rapa__BRAD-Brassica_database_vBRADv1.5,_unmasked__Bra001817__chr:_A03_18639958-18663181_	18657996	18658982	10	0
Org1_Arabidopsis_thaliana_Col-0__thale_cress___TAIR_v9,_unmasked__At1g51660__chr:_1_19144323-19165947_	19154636	19155702	Org2_Brassica_rapa__BRAD-Brassica_database_vBRADv1.5,_unmasked__Bra001817__chr:_A03_18639958-18663181_	18652271	18653262	10	0
AtMAPKK4-BrMAPKK5-3
#org1	org1_start	org1_end	org2	org2_start	org2_end	score	evalue
Org1_Arabidopsis_thaliana_Col-0__thale_cress___TAIR_v9,_unmasked__At1g51660__chr:_1_19144323-19165947_	19152667	19152960	Org2_Brassica_rapa__BRAD-Brassica_database_vBRADv1.5,_unmasked__Bra001818__chr:_A03_18647981-18668973_	18649945	18650225	10	0
Org1_Arabidopsis_thaliana_Col-0__thale_cress___TAIR_v9,_unmasked__At1g51660__chr:_1_19144323-19165947_	19153585	19153790	Org2_Brassica_rapa__BRAD-Brassica_database_vBRADv1.5,_unmasked__Bra001818__chr:_A03_18647981-18668973_	18650393	18650609	10	0
Org1_Arabidopsis_thaliana_Col-0__thale_cress___TAIR_v9,_unmasked__At1g51660__chr:_1_19144323-19165947_	19154635	19155664	Org2_Brassica_rapa__BRAD-Brassica_database_vBRADv1.5,_unmasked__Bra001818__chr:_A03_18647981-18668973_	18657996	18658982	10	0
Org1_Arabidopsis_thaliana_Col-0__thale_cress___TAIR_v9,_unmasked__At1g51660__chr:_1_19144323-19165947_	19154636	19155702	Org2_Brassica_rapa__BRAD-Brassica_database_vBRADv1.5,_unmasked__Bra001818__chr:_A03_18647981-18668973_	18652271	18653262	10	0
Org1_Arabidopsis_thaliana_Col-0__thale_cress___TAIR_v9,_unmasked__At1g51660__chr:_1_19144323-19165947_	19159021	19160067	Org2_Brassica_rapa__BRAD-Brassica_database_vBRADv1.5,_unmasked__Bra001818__chr:_A03_18647981-18668973_	18663900	18664763	10	0
Org1_Arabidopsis_thaliana_Col-0__thale_cress___TAIR_v9,_unmasked__At1g51660__chr:_1_19144323-19165947_	19160401	19160674	Org2_Brassica_rapa__BRAD-Brassica_database_vBRADv1.5,_unmasked__Bra001818__chr:_A03_18647981-18668973_	18668700	18668973	10	0
AtMAPKK5-BrMAPKK4-1
#org1	org1_start	org1_end	org2	org2_start	org2_end	score	evalue
Org1_Arabidopsis_thaliana_Col-0__thale_cress___TAIR_v9,_unmasked__AT3G21220__chr:_3_7435757-7457351_	7441152	7441257	Org2_Brassica_rapa__BRAD-Brassica_database_vBRADv1.5,_unmasked__Bra030430__chr:_A05_11239543-11260556_	11259450	11259346	10	0
Org1_Arabidopsis_thaliana_Col-0__thale_cress___TAIR_v9,_unmasked__AT3G21220__chr:_3_7435757-7457351_	7445716	7446972	Org2_Brassica_rapa__BRAD-Brassica_database_vBRADv1.5,_unmasked__Bra030430__chr:_A05_11239543-11260556_	11250813	11249513	10	0
Org1_Arabidopsis_thaliana_Col-0__thale_cress___TAIR_v9,_unmasked__AT3G21220__chr:_3_7435757-7457351_	7448164	7448575	Org2_Brassica_rapa__BRAD-Brassica_database_vBRADv1.5,_unmasked__Bra030430__chr:_A05_11239543-11260556_	11249081	11248619	10	0
Org1_Arabidopsis_thaliana_Col-0__thale_cress___TAIR_v9,_unmasked__AT3G21220__chr:_3_7435757-7457351_	7448608	7449130	Org2_Brassica_rapa__BRAD-Brassica_database_vBRADv1.5,_unmasked__Bra030430__chr:_A05_11239543-11260556_	11248324	11247892	10	0
Org1_Arabidopsis_thaliana_Col-0__thale_cress___TAIR_v9,_unmasked__AT3G21220__chr:_3_7435757-7457351_	7450859	7451873	Org2_Brassica_rapa__BRAD-Brassica_database_vBRADv1.5,_unmasked__Bra030430__chr:_A05_11239543-11260556_	11247309	11246328	10	0
Org1_Arabidopsis_thaliana_Col-0__thale_cress___TAIR_v9,_unmasked__AT3G21220__chr:_3_7435757-7457351_	7454498	7457275	Org2_Brassica_rapa__BRAD-Brassica_database_vBRADv1.5,_unmasked__Bra030430__chr:_A05_11239543-11260556_	11249001	11246302	10	0
AtMAPKK5-BrMAPKK4-2
#org1	org1_start	org1_end	org2	org2_start	org2_end	score	evalue
Org1_Brassica_rapa__BRAD-Brassica_database_vBRADv1.5,_unmasked__Bra014295__chr:_A08_1854560-1875627_	1872699	1872801	Org2_Arabidopsis_thaliana_Col-0__thale_cress___TAIR_v9,_unmasked__AT3G21220__chr:_3_7435757-7457351_	7441257	7441154	10	0
Org1_Brassica_rapa__BRAD-Brassica_database_vBRADv1.5,_unmasked__Bra014295__chr:_A08_1854560-1875627_	1872214	1872309	Org2_Arabidopsis_thaliana_Col-0__thale_cress___TAIR_v9,_unmasked__AT3G21220__chr:_3_7435757-7457351_	7441486	7441399	10	0
Org1_Brassica_rapa__BRAD-Brassica_database_vBRADv1.5,_unmasked__Bra014295__chr:_A08_1854560-1875627_	1864431	1865969	Org2_Arabidopsis_thaliana_Col-0__thale_cress___TAIR_v9,_unmasked__AT3G21220__chr:_3_7435757-7457351_	7447059	7445610	10	0
Org1_Brassica_rapa__BRAD-Brassica_database_vBRADv1.5,_unmasked__Bra014295__chr:_A08_1854560-1875627_	1863497	1863599	Org2_Arabidopsis_thaliana_Col-0__thale_cress___TAIR_v9,_unmasked__AT3G21220__chr:_3_7435757-7457351_	7454635	7454534	10	0
AtMAPKK5-BrMAPKK5-1
#org1	org1_start	org1_end	org2	org2_start	org2_end	score	evalue
Org1_Brassica_rapa__BRAD-Brassica_database_vBRADv1.5,_unmasked__Bra023894__chr:_A01_20033429-20054424_	20052246	20053835	Org2_Arabidopsis_thaliana_Col-0__thale_cress___TAIR_v9,_unmasked__AT3G21220__chr:_3_7435757-7457351_	7437940	7435965	10	0
Org1_Brassica_rapa__BRAD-Brassica_database_vBRADv1.5,_unmasked__Bra023894__chr:_A01_20033429-20054424_	20051986	20052037	Org2_Arabidopsis_thaliana_Col-0__thale_cress___TAIR_v9,_unmasked__AT3G21220__chr:_3_7435757-7457351_	7437400	7437349	10	0
Org1_Brassica_rapa__BRAD-Brassica_database_vBRADv1.5,_unmasked__Bra023894__chr:_A01_20033429-20054424_	20051288	20051352	Org2_Arabidopsis_thaliana_Col-0__thale_cress___TAIR_v9,_unmasked__AT3G21220__chr:_3_7435757-7457351_	7441218	7441154	10	0
Org1_Brassica_rapa__BRAD-Brassica_database_vBRADv1.5,_unmasked__Bra023894__chr:_A01_20033429-20054424_	20047204	20051198	Org2_Arabidopsis_thaliana_Col-0__thale_cress___TAIR_v9,_unmasked__AT3G21220__chr:_3_7435757-7457351_	7445353	7441154	10	0
Org1_Brassica_rapa__BRAD-Brassica_database_vBRADv1.5,_unmasked__Bra023894__chr:_A01_20033429-20054424_	20049930	20050172	Org2_Arabidopsis_thaliana_Col-0__thale_cress___TAIR_v9,_unmasked__AT3G21220__chr:_3_7435757-7457351_	7442759	7442513	10	0
Org1_Brassica_rapa__BRAD-Brassica_database_vBRADv1.5,_unmasked__Bra023894__chr:_A01_20033429-20054424_	20042521	20044641	Org2_Arabidopsis_thaliana_Col-0__thale_cress___TAIR_v9,_unmasked__AT3G21220__chr:_3_7435757-7457351_	7448098	7445601	10	0
Org1_Brassica_rapa__BRAD-Brassica_database_vBRADv1.5,_unmasked__Bra023894__chr:_A01_20033429-20054424_	20041998	20042181	Org2_Arabidopsis_thaliana_Col-0__thale_cress___TAIR_v9,_unmasked__AT3G21220__chr:_3_7435757-7457351_	7448306	7448110	10	0
Org1_Brassica_rapa__BRAD-Brassica_database_vBRADv1.5,_unmasked__Bra023894__chr:_A01_20033429-20054424_	20036547	20036691	Org2_Arabidopsis_thaliana_Col-0__thale_cress___TAIR_v9,_unmasked__AT3G21220__chr:_3_7435757-7457351_	7448466	7448294	10	0
AtMAPKK5-BrMAPKK5-2
#org1	org1_start	org1_end	org2	org2_start	org2_end	score	evalue
Org1_Arabidopsis_thaliana_Col-0__thale_cress___TAIR_v9,_unmasked__AT3G21220__chr:_3_7435757-7457351_	7441152	7442900	Org2_Brassica_rapa__BRAD-Brassica_database_vBRADv1.5,_unmasked__Bra001817__chr:_A03_18639958-18663181_	18650047	18651533	10	0
Org1_Arabidopsis_thaliana_Col-0__thale_cress___TAIR_v9,_unmasked__AT3G21220__chr:_3_7435757-7457351_	7442248	7442431	Org2_Brassica_rapa__BRAD-Brassica_database_vBRADv1.5,_unmasked__Bra001817__chr:_A03_18639958-18663181_	18651051	18651242	10	0
Org1_Arabidopsis_thaliana_Col-0__thale_cress___TAIR_v9,_unmasked__AT3G21220__chr:_3_7435757-7457351_	7445970	7447003	Org2_Brassica_rapa__BRAD-Brassica_database_vBRADv1.5,_unmasked__Bra001817__chr:_A03_18639958-18663181_	18652263	18653249	10	0
Org1_Arabidopsis_thaliana_Col-0__thale_cress___TAIR_v9,_unmasked__AT3G21220__chr:_3_7435757-7457351_	7445973	7446995	Org2_Brassica_rapa__BRAD-Brassica_database_vBRADv1.5,_unmasked__Bra001817__chr:_A03_18639958-18663181_	18657992	18658995	10	0
AtMAPKK5-BrMAPKK5-3
#org1	org1_start	org1_end	org2	org2_start	org2_end	score	evalue
Org1_Arabidopsis_thaliana_Col-0__thale_cress___TAIR_v9,_unmasked__AT3G21220__chr:_3_7435757-7457351_	7441152	7442900	Org2_Brassica_rapa__BRAD-Brassica_database_vBRADv1.5,_unmasked__Bra001818__chr:_A03_18647981-18668973_	18650047	18651533	10	0
Org1_Arabidopsis_thaliana_Col-0__thale_cress___TAIR_v9,_unmasked__AT3G21220__chr:_3_7435757-7457351_	7442248	7442431	Org2_Brassica_rapa__BRAD-Brassica_database_vBRADv1.5,_unmasked__Bra001818__chr:_A03_18647981-18668973_	18651051	18651242	10	0
Org1_Arabidopsis_thaliana_Col-0__thale_cress___TAIR_v9,_unmasked__AT3G21220__chr:_3_7435757-7457351_	7445970	7447003	Org2_Brassica_rapa__BRAD-Brassica_database_vBRADv1.5,_unmasked__Bra001818__chr:_A03_18647981-18668973_	18652263	18653249	10	0
Org1_Arabidopsis_thaliana_Col-0__thale_cress___TAIR_v9,_unmasked__AT3G21220__chr:_3_7435757-7457351_	7445973	7446995	Org2_Brassica_rapa__BRAD-Brassica_database_vBRADv1.5,_unmasked__Bra001818__chr:_A03_18647981-18668973_	18657992	18658995	10	0
Org1_Arabidopsis_thaliana_Col-0__thale_cress___TAIR_v9,_unmasked__AT3G21220__chr:_3_7435757-7457351_	7447237	7450574	Org2_Brassica_rapa__BRAD-Brassica_database_vBRADv1.5,_unmasked__Bra001818__chr:_A03_18647981-18668973_	18662802	18666672	10	0
Org1_Arabidopsis_thaliana_Col-0__thale_cress___TAIR_v9,_unmasked__AT3G21220__chr:_3_7435757-7457351_	7450297	7450562	Org2_Brassica_rapa__BRAD-Brassica_database_vBRADv1.5,_unmasked__Bra001818__chr:_A03_18647981-18668973_	18666716	18666964	10	0
Org1_Arabidopsis_thaliana_Col-0__thale_cress___TAIR_v9,_unmasked__AT3G21220__chr:_3_7435757-7457351_	7450560	7451133	Org2_Brassica_rapa__BRAD-Brassica_database_vBRADv1.5,_unmasked__Bra001818__chr:_A03_18647981-18668973_	18668452	18668973	10	0
Org1_Arabidopsis_thaliana_Col-0__thale_cress___TAIR_v9,_unmasked__AT3G21220__chr:_3_7435757-7457351_	7454470	7455346	Org2_Brassica_rapa__BRAD-Brassica_database_vBRADv1.5,_unmasked__Bra001818__chr:_A03_18647981-18668973_	18663856	18664762	10	0
Org1_Arabidopsis_thaliana_Col-0__thale_cress___TAIR_v9,_unmasked__AT3G21220__chr:_3_7435757-7457351_	7456223	7456540	Org2_Brassica_rapa__BRAD-Brassica_database_vBRADv1.5,_unmasked__Bra001818__chr:_A03_18647981-18668973_	18668664	18668968	10	0
AtMAPKK1-BrMAPKK6-1
#org1	org1_start	org1_end	org2	org2_start	org2_end	score	evalue
Org1_Brassica_rapa__BRAD-Brassica_database_vBRADv1.5,_unmasked__Bra006866__chr:_A03_5395408-5417159_	5405639	5407273	Org2_Arabidopsis_thaliana_Col-0__thale_cress___TAIR_v9,_unmasked__At4g26070__chr:_4_13207649-13229933_	13218099	13219694	10	0
AtMAPKK1-BrMAPKK6-2
#org1	org1_start	org1_end	org2	org2_start	org2_end	score	evalue
Org1_Arabidopsis_thaliana_Col-0__thale_cress___TAIR_v9,_unmasked__At4g26070__chr:_4_13207649-13229933_	13218154	13219644	Org2_Brassica_rapa__BRAD-Brassica_database_vBRADv1.5,_unmasked__Bra002806__chr:_A10_7532749-7554643_	7544412	7542797	10	0
AtMAPKK2-BrMAPKK6-1
#org1	org1_start	org1_end	org2	org2_start	org2_end	score	evalue
Org1_Brassica_rapa__BRAD-Brassica_database_vBRADv1.5,_unmasked__Bra006866__chr:_A03_5395408-5417159_	5405910	5406951	Org2_Arabidopsis_thaliana_Col-0__thale_cress___TAIR_v9,_unmasked__At4G29810__chr:_4_14583039-14605292_	14594667	14593620	10	0
AtMAPKK2-BrMAPKK6-2
#org1	org1_start	org1_end	org2	org2_start	org2_end	score	evalue
Org1_Arabidopsis_thaliana_Col-0__thale_cress___TAIR_v9,_unmasked__At4G29810__chr:_4_14583039-14605292_	14593525	14594738	Org2_Brassica_rapa__BRAD-Brassica_database_vBRADv1.5,_unmasked__Bra002806__chr:_A10_7532749-7554643_	7542967	7544269	10	0
AtMAPKK6-BrMAPKK6-1
#org1	org1_start	org1_end	org2	org2_start	org2_end	score	evalue
Org1_Brassica_rapa__BRAD-Brassica_database_vBRADv1.5,_unmasked__Bra006866__chr:_A03_5395408-5417159_	5410679	5412781	Org2_Arabidopsis_thaliana_Col-0__thale_cress___TAIR_v9,_unmasked__At5G56580__chr:_5_22894689-22916661_	22897581	22895576	10	0
Org1_Brassica_rapa__BRAD-Brassica_database_vBRADv1.5,_unmasked__Bra006866__chr:_A03_5395408-5417159_	5408792	5408981	Org2_Arabidopsis_thaliana_Col-0__thale_cress___TAIR_v9,_unmasked__At5G56580__chr:_5_22894689-22916661_	22900856	22900658	10	0
Org1_Brassica_rapa__BRAD-Brassica_database_vBRADv1.5,_unmasked__Bra006866__chr:_A03_5395408-5417159_	5409287	5409924	Org2_Arabidopsis_thaliana_Col-0__thale_cress___TAIR_v9,_unmasked__At5G56580__chr:_5_22894689-22916661_	22903431	22902810	10	0
Org1_Brassica_rapa__BRAD-Brassica_database_vBRADv1.5,_unmasked__Bra006866__chr:_A03_5395408-5417159_	5408795	5408986	Org2_Arabidopsis_thaliana_Col-0__thale_cress___TAIR_v9,_unmasked__At5G56580__chr:_5_22894689-22916661_	22903379	22903182	10	0
Org1_Brassica_rapa__BRAD-Brassica_database_vBRADv1.5,_unmasked__Bra006866__chr:_A03_5395408-5417159_	5408970	5409195	Org2_Arabidopsis_thaliana_Col-0__thale_cress___TAIR_v9,_unmasked__At5G56580__chr:_5_22894689-22916661_	22903420	22903189	10	0
Org1_Brassica_rapa__BRAD-Brassica_database_vBRADv1.5,_unmasked__Bra006866__chr:_A03_5395408-5417159_	5405146	5408769	Org2_Arabidopsis_thaliana_Col-0__thale_cress___TAIR_v9,_unmasked__At5G56580__chr:_5_22894689-22916661_	22906918	22903246	10	0
Org1_Brassica_rapa__BRAD-Brassica_database_vBRADv1.5,_unmasked__Bra006866__chr:_A03_5395408-5417159_	5404910	5405072	Org2_Arabidopsis_thaliana_Col-0__thale_cress___TAIR_v9,_unmasked__At5G56580__chr:_5_22894689-22916661_	22907846	22907663	10	0
Org1_Brassica_rapa__BRAD-Brassica_database_vBRADv1.5,_unmasked__Bra006866__chr:_A03_5395408-5417159_	5403509	5404903	Org2_Arabidopsis_thaliana_Col-0__thale_cress___TAIR_v9,_unmasked__At5G56580__chr:_5_22894689-22916661_	22910991	22909453	10	0
Org1_Brassica_rapa__BRAD-Brassica_database_vBRADv1.5,_unmasked__Bra006866__chr:_A03_5395408-5417159_	5407687	5408327	Org2_Arabidopsis_thaliana_Col-0__thale_cress___TAIR_v9,_unmasked__At5G56580__chr:_5_22894689-22916661_	22899323	22898597	10	0
Org1_Brassica_rapa__BRAD-Brassica_database_vBRADv1.5,_unmasked__Bra006866__chr:_A03_5395408-5417159_	5407612	5410060	Org2_Arabidopsis_thaliana_Col-0__thale_cress___TAIR_v9,_unmasked__At5G56580__chr:_5_22894689-22916661_	22902174	22899591	10	0
Org1_Brassica_rapa__BRAD-Brassica_database_vBRADv1.5,_unmasked__Bra006866__chr:_A03_5395408-5417159_	5408579	5408986	Org2_Arabidopsis_thaliana_Col-0__thale_cress___TAIR_v9,_unmasked__At5G56580__chr:_5_22894689-22916661_	22900625	22900089	10	0
Org1_Brassica_rapa__BRAD-Brassica_database_vBRADv1.5,_unmasked__Bra006866__chr:_A03_5395408-5417159_	5408807	5409188	Org2_Arabidopsis_thaliana_Col-0__thale_cress___TAIR_v9,_unmasked__At5G56580__chr:_5_22894689-22916661_	22900574	22900103	10	0
Org1_Brassica_rapa__BRAD-Brassica_database_vBRADv1.5,_unmasked__Bra006866__chr:_A03_5395408-5417159_	5408582	5408777	Org2_Arabidopsis_thaliana_Col-0__thale_cress___TAIR_v9,_unmasked__At5G56580__chr:_5_22894689-22916661_	22900340	22900145	10	0
Org1_Brassica_rapa__BRAD-Brassica_database_vBRADv1.5,_unmasked__Bra006866__chr:_A03_5395408-5417159_	5409192	5409600	Org2_Arabidopsis_thaliana_Col-0__thale_cress___TAIR_v9,_unmasked__At5G56580__chr:_5_22894689-22916661_	22900894	22900345	10	0
Org1_Brassica_rapa__BRAD-Brassica_database_vBRADv1.5,_unmasked__Bra006866__chr:_A03_5395408-5417159_	5408970	5409347	Org2_Arabidopsis_thaliana_Col-0__thale_cress___TAIR_v9,_unmasked__At5G56580__chr:_5_22894689-22916661_	22900900	22900454	10	0
Org1_Brassica_rapa__BRAD-Brassica_database_vBRADv1.5,_unmasked__Bra006866__chr:_A03_5395408-5417159_	5409361	5409604	Org2_Arabidopsis_thaliana_Col-0__thale_cress___TAIR_v9,_unmasked__At5G56580__chr:_5_22894689-22916661_	22900839	22900623	10	0
AtMAPKK6-BrMAPKK6-2
#org1	org1_start	org1_end	org2	org2_start	org2_end	score	evalue
Org1_Arabidopsis_thaliana_Col-0__thale_cress___TAIR_v9,_unmasked__At5G56580__chr:_5_22894689-22916661_	22904779	22910863	Org2_Brassica_rapa__BRAD-Brassica_database_vBRADv1.5,_unmasked__Bra002806__chr:_A10_7532749-7554643_	7542681	7548977	10	0
AtMAPKK1-BrMAPKK1
#org1	org1_start	org1_end	org2	org2_start	org2_end	score	evalue
Org1_Brassica_rapa__BRAD-Brassica_database_vBRADv1.5,_unmasked__Bra019122__chr:_A03_26243371-26265588_	26247526	26247879	Org2_Arabidopsis_thaliana_Col-0__thale_cress___TAIR_v9,_unmasked__At4g26070__chr:_4_13207649-13229933_	13215285	13215669	10	0
Org1_Brassica_rapa__BRAD-Brassica_database_vBRADv1.5,_unmasked__Bra019122__chr:_A03_26243371-26265588_	26252956	26254675	Org2_Arabidopsis_thaliana_Col-0__thale_cress___TAIR_v9,_unmasked__At4g26070__chr:_4_13207649-13229933_	13217351	13219136	10	0
Org1_Brassica_rapa__BRAD-Brassica_database_vBRADv1.5,_unmasked__Bra019122__chr:_A03_26243371-26265588_	26254991	26258116	Org2_Arabidopsis_thaliana_Col-0__thale_cress___TAIR_v9,_unmasked__At4g26070__chr:_4_13207649-13229933_	13219099	13222413	10	0
Org1_Brassica_rapa__BRAD-Brassica_database_vBRADv1.5,_unmasked__Bra019122__chr:_A03_26243371-26265588_	26259465	26261203	Org2_Arabidopsis_thaliana_Col-0__thale_cress___TAIR_v9,_unmasked__At4g26070__chr:_4_13207649-13229933_	13222592	13224372	10	0
AtMAPKK1-BrMAPKK2
#org1	org1_start	org1_end	org2	org2_start	org2_end	score	evalue
Org1_Brassica_rapa__BRAD-Brassica_database_vBRADv1.5,_unmasked__Bra011137__chr:_A01_3707557-3729415_	3717554	3717680	Org2_Arabidopsis_thaliana_Col-0__thale_cress___TAIR_v9,_unmasked__At4g26070__chr:_4_13207649-13229933_	13217794	13217913	10	0
Org1_Brassica_rapa__BRAD-Brassica_database_vBRADv1.5,_unmasked__Bra011137__chr:_A01_3707557-3729415_	3717728	3717823	Org2_Arabidopsis_thaliana_Col-0__thale_cress___TAIR_v9,_unmasked__At4g26070__chr:_4_13207649-13229933_	13218144	13218239	10	0
Org1_Brassica_rapa__BRAD-Brassica_database_vBRADv1.5,_unmasked__Bra011137__chr:_A01_3707557-3729415_	3718171	3719419	Org2_Arabidopsis_thaliana_Col-0__thale_cress___TAIR_v9,_unmasked__At4g26070__chr:_4_13207649-13229933_	13218309	13219723	10	0
AtMAPKK2-BrMAPKK1
#org1	org1_start	org1_end	org2	org2_start	org2_end	score	evalue
Org1_Brassica_rapa__BRAD-Brassica_database_vBRADv1.5,_unmasked__Bra019122__chr:_A03_26243371-26265588_	26255043	26255582	Org2_Arabidopsis_thaliana_Col-0__thale_cress___TAIR_v9,_unmasked__At4G29810__chr:_4_14583039-14605292_	14593855	14593323	10	0
Org1_Brassica_rapa__BRAD-Brassica_database_vBRADv1.5,_unmasked__Bra019122__chr:_A03_26243371-26265588_	26253832	26254657	Org2_Arabidopsis_thaliana_Col-0__thale_cress___TAIR_v9,_unmasked__At4G29810__chr:_4_14583039-14605292_	14594743	14593859	10	0
Org1_Brassica_rapa__BRAD-Brassica_database_vBRADv1.5,_unmasked__Bra019122__chr:_A03_26243371-26265588_	26253672	26253763	Org2_Arabidopsis_thaliana_Col-0__thale_cress___TAIR_v9,_unmasked__At4G29810__chr:_4_14583039-14605292_	14595052	14594961	10	0
AtMAPKK2-BrMAPKK2
#org1	org1_start	org1_end	org2	org2_start	org2_end	score	evalue
Org1_Brassica_rapa__BRAD-Brassica_database_vBRADv1.5,_unmasked__Bra011137__chr:_A01_3707557-3729415_	3708456	3729399	Org2_Arabidopsis_thaliana_Col-0__thale_cress___TAIR_v9,_unmasked__At4G29810__chr:_4_14583039-14605292_	14605292	14583311	10	0
AtMAPKK1-BoMAPKK2
#org1	org1_start	org1_end	org2	org2_start	org2_end	score	evalue
Org1_Brassica_oleracea_var._capitata__BRAD-Brassica_database_v1.1,_unmasked__Bol020940__chr:_C01_4745001-4766893_	4755177	4755276	Org2_Arabidopsis_thaliana_Col-0__thale_cress___TAIR_v9,_unmasked__At4g26070__chr:_4_13207649-13229933_	13218144	13218243	10	0
Org1_Brassica_oleracea_var._capitata__BRAD-Brassica_database_v1.1,_unmasked__Bol020940__chr:_C01_4745001-4766893_	4755615	4756897	Org2_Arabidopsis_thaliana_Col-0__thale_cress___TAIR_v9,_unmasked__At4g26070__chr:_4_13207649-13229933_	13218308	13219723	10	0
BoMAPKK6-1-BoMAPKK6-2
#org1	org1_start	org1_end	org2	org2_start	org2_end	score	evalue
Org1_Brassica_oleracea_var._capitata__BRAD-Brassica_database_v1.1,_unmasked__Bol009929__chr:_C09_24740857-24762136_	24748300	24749546	Org2_Brassica_oleracea_var._capitata__BRAD-Brassica_database_v1.1,_unmasked__Bol026078__chr:_C03_6153978-6175928_	6167495	6166392	10	0
Org1_Brassica_oleracea_var._capitata__BRAD-Brassica_database_v1.1,_unmasked__Bol009929__chr:_C09_24740857-24762136_	24748351	24748489	Org2_Brassica_oleracea_var._capitata__BRAD-Brassica_database_v1.1,_unmasked__Bol026078__chr:_C03_6153978-6175928_	6167813	6167675	10	0
Org1_Brassica_oleracea_var._capitata__BRAD-Brassica_database_v1.1,_unmasked__Bol009929__chr:_C09_24740857-24762136_	24748356	24748482	Org2_Brassica_oleracea_var._capitata__BRAD-Brassica_database_v1.1,_unmasked__Bol026078__chr:_C03_6153978-6175928_	6168162	6168036	10	0
Org1_Brassica_oleracea_var._capitata__BRAD-Brassica_database_v1.1,_unmasked__Bol009929__chr:_C09_24740857-24762136_	24750536	24752637	Org2_Brassica_oleracea_var._capitata__BRAD-Brassica_database_v1.1,_unmasked__Bol026078__chr:_C03_6153978-6175928_	6166239	6164064	10	0
Org1_Brassica_oleracea_var._capitata__BRAD-Brassica_database_v1.1,_unmasked__Bol009929__chr:_C09_24740857-24762136_	24757701	24758057	Org2_Brassica_oleracea_var._capitata__BRAD-Brassica_database_v1.1,_unmasked__Bol026078__chr:_C03_6153978-6175928_	6164069	6163721	10	0
Org1_Brassica_oleracea_var._capitata__BRAD-Brassica_database_v1.1,_unmasked__Bol009929__chr:_C09_24740857-24762136_	24761003	24762089	Org2_Brassica_oleracea_var._capitata__BRAD-Brassica_database_v1.1,_unmasked__Bol026078__chr:_C03_6153978-6175928_	6163707	6162746	10	0
AtMAPKK6-BoMAPKK1
#org1	org1_start	org1_end	org2	org2_start	org2_end	score	evalue
Org1_Brassica_oleracea_var._capitata__BRAD-Brassica_database_v1.1,_unmasked__Bol042272__chr:_C07_44077340-44099556_	44089006	44089502	Org2_Arabidopsis_thaliana_Col-0__thale_cress___TAIR_v9,_unmasked__At5G56580__chr:_5_22894689-22916661_	22905426	22904905	10	0
Org1_Brassica_oleracea_var._capitata__BRAD-Brassica_database_v1.1,_unmasked__Bol042272__chr:_C07_44077340-44099556_	44087860	44088536	Org2_Arabidopsis_thaliana_Col-0__thale_cress___TAIR_v9,_unmasked__At5G56580__chr:_5_22894689-22916661_	22906181	22905501	10	0
Org1_Brassica_oleracea_var._capitata__BRAD-Brassica_database_v1.1,_unmasked__Bol042272__chr:_C07_44077340-44099556_	44094220	44096451	Org2_Arabidopsis_thaliana_Col-0__thale_cress___TAIR_v9,_unmasked__At5G56580__chr:_5_22894689-22916661_	22914997	22912316	10	0
AtMAPKK6-BoMAPKK6-2
#org1	org1_start	org1_end	org2	org2_start	org2_end	score	evalue
Org1_Brassica_oleracea_var._capitata__BRAD-Brassica_database_v1.1,_unmasked__Bol009929__chr:_C09_24740857-24762136_	24748765	24749539	Org2_Arabidopsis_thaliana_Col-0__thale_cress___TAIR_v9,_unmasked__At5G56580__chr:_5_22894689-22916661_	22898561	22899248	10	0
Org1_Brassica_oleracea_var._capitata__BRAD-Brassica_database_v1.1,_unmasked__Bol009929__chr:_C09_24740857-24762136_	24748351	24748550	Org2_Arabidopsis_thaliana_Col-0__thale_cress___TAIR_v9,_unmasked__At5G56580__chr:_5_22894689-22916661_	22900145	22900344	10	0
Org1_Brassica_oleracea_var._capitata__BRAD-Brassica_database_v1.1,_unmasked__Bol009929__chr:_C09_24740857-24762136_	24748351	24749864	Org2_Arabidopsis_thaliana_Col-0__thale_cress___TAIR_v9,_unmasked__At5G56580__chr:_5_22894689-22916661_	22900709	22902388	10	0
Org1_Brassica_oleracea_var._capitata__BRAD-Brassica_database_v1.1,_unmasked__Bol009929__chr:_C09_24740857-24762136_	24750141	24750281	Org2_Arabidopsis_thaliana_Col-0__thale_cress___TAIR_v9,_unmasked__At5G56580__chr:_5_22894689-22916661_	22902000	22902151	10	0
Org1_Brassica_oleracea_var._capitata__BRAD-Brassica_database_v1.1,_unmasked__Bol009929__chr:_C09_24740857-24762136_	24748358	24749873	Org2_Arabidopsis_thaliana_Col-0__thale_cress___TAIR_v9,_unmasked__At5G56580__chr:_5_22894689-22916661_	22903245	22904743	10	0
Org1_Brassica_oleracea_var._capitata__BRAD-Brassica_database_v1.1,_unmasked__Bol009929__chr:_C09_24740857-24762136_	24750591	24752450	Org2_Arabidopsis_thaliana_Col-0__thale_cress___TAIR_v9,_unmasked__At5G56580__chr:_5_22894689-22916661_	22904592	22906486	10	0
Org1_Brassica_oleracea_var._capitata__BRAD-Brassica_database_v1.1,_unmasked__Bol009929__chr:_C09_24740857-24762136_	24757702	24762087	Org2_Arabidopsis_thaliana_Col-0__thale_cress___TAIR_v9,_unmasked__At5G56580__chr:_5_22894689-22916661_	22906536	22910863	10	0
AtMAPKK2-BoMAPKK1
#org1	org1_start	org1_end	org2	org2_start	org2_end	score	evalue
Org1_Brassica_oleracea_var._capitata__BRAD-Brassica_database_v1.1,_unmasked__Bol042272__chr:_C07_44077340-44099556_	44088983	44089550	Org2_Arabidopsis_thaliana_Col-0__thale_cress___TAIR_v9,_unmasked__At4G29810__chr:_4_14583039-14605292_	14593885	14593323	10	0
Org1_Brassica_oleracea_var._capitata__BRAD-Brassica_database_v1.1,_unmasked__Bol042272__chr:_C07_44077340-44099556_	44087815	44088545	Org2_Arabidopsis_thaliana_Col-0__thale_cress___TAIR_v9,_unmasked__At4G29810__chr:_4_14583039-14605292_	14594712	14593930	10	0
Org1_Brassica_oleracea_var._capitata__BRAD-Brassica_database_v1.1,_unmasked__Bol042272__chr:_C07_44077340-44099556_	44087645	44087740	Org2_Arabidopsis_thaliana_Col-0__thale_cress___TAIR_v9,_unmasked__At4G29810__chr:_4_14583039-14605292_	14595052	14594957	10	0
AtMAPKK2-BoMAPKK2
#org1	org1_start	org1_end	org2	org2_start	org2_end	score	evalue
Org1_Arabidopsis_thaliana_Col-0__thale_cress___TAIR_v9,_unmasked__At4G29810__chr:_4_14583039-14605292_	14601498	14604900	Org2_Brassica_oleracea_var._capitata__BRAD-Brassica_database_v1.1,_unmasked__Bol020940__chr:_C01_4745001-4766893_	4748171	4745001	10	0
Org1_Arabidopsis_thaliana_Col-0__thale_cress___TAIR_v9,_unmasked__At4G29810__chr:_4_14583039-14605292_	14593017	14601303	Org2_Brassica_oleracea_var._capitata__BRAD-Brassica_database_v1.1,_unmasked__Bol020940__chr:_C01_4745001-4766893_	4757220	4749439	10	0
Org1_Arabidopsis_thaliana_Col-0__thale_cress___TAIR_v9,_unmasked__At4G29810__chr:_4_14583039-14605292_	14584083	14592996	Org2_Brassica_oleracea_var._capitata__BRAD-Brassica_database_v1.1,_unmasked__Bol020940__chr:_C01_4745001-4766893_	4766893	4757913	10	0
AtMAPKK1-PtMAPKK2-1
#org1	org1_start	org1_end	org2	org2_start	org2_end	score	evalue
Org1_Arabidopsis_thaliana_Col-0__thale_cress___TAIR_v9,_unmasked__At4G26070__chr:_4_13207649-13229933_	13218302	13218465	Org2_Populus_trichocarpa__Poplar;_cotton_wood___JGI_v3,_unmasked__PAC:27010837__chr:_18_5242819-5266901_	5253621	5253790	10	0
Org1_Arabidopsis_thaliana_Col-0__thale_cress___TAIR_v9,_unmasked__At4G26070__chr:_4_13207649-13229933_	13218529	13219381	Org2_Populus_trichocarpa__Poplar;_cotton_wood___JGI_v3,_unmasked__PAC:27010837__chr:_18_5242819-5266901_	5254448	5255299	10	0
Org1_Arabidopsis_thaliana_Col-0__thale_cress___TAIR_v9,_unmasked__At4G26070__chr:_4_13207649-13229933_	13215095	13215442	Org2_Populus_trichocarpa__Poplar;_cotton_wood___JGI_v3,_unmasked__PAC:27010837__chr:_18_5242819-5266901_	5261640	5261316	10	0
AtMAPKK1-PtMAPKK2-2
#org1	org1_start	org1_end	org2	org2_start	org2_end	score	evalue
Org1_Arabidopsis_thaliana_Col-0__thale_cress___TAIR_v9,_unmasked__At4g26070__chr:_4_13207649-13229933_	13218122	13218454	Org2_Populus_trichocarpa__Poplar;_cotton_wood___JGI_v3,_unmasked__PAC:27003742__chr:_6_12499701-12523641_	12510044	12510443	10	0
Org1_Arabidopsis_thaliana_Col-0__thale_cress___TAIR_v9,_unmasked__At4g26070__chr:_4_13207649-13229933_	13218533	13219381	Org2_Populus_trichocarpa__Poplar;_cotton_wood___JGI_v3,_unmasked__PAC:27003742__chr:_6_12499701-12523641_	12511149	12512028	10	0
AtMAPKK1-PtMAPKK6
#org1	org1_start	org1_end	org2	org2_start	org2_end	score	evalue
Org1_Arabidopsis_thaliana_Col-0__thale_cress___TAIR_v9,_unmasked__At4g26070__chr:_4_13207649-13229933_	13218065	13219381	Org2_Populus_trichocarpa__Poplar;_cotton_wood___JGI_v3,_unmasked__PAC:27010866__chr:_18_8729198-8751774_	8739372	8740899	10	0
AtMAPKK1-VvMAPKK2
#org1	org1_start	org1_end	org2	org2_start	org2_end	score	evalue
Org1_Vitis_vinifera__grape___French_National_Sequence_Center_v2,_unmasked__GSVIVG01015155001__chr:_11_1407439-1434337_	1417855	1417947	Org2_Arabidopsis_thaliana_Col-0__thale_cress___TAIR_v9,_unmasked__At4g26070__chr:_4_13207649-13229933_	13218145	13218237	10	0
Org1_Vitis_vinifera__grape___French_National_Sequence_Center_v2,_unmasked__GSVIVG01015155001__chr:_11_1407439-1434337_	1418369	1418522	Org2_Arabidopsis_thaliana_Col-0__thale_cress___TAIR_v9,_unmasked__At4g26070__chr:_4_13207649-13229933_	13218303	13218454	10	0
Org1_Vitis_vinifera__grape___French_National_Sequence_Center_v2,_unmasked__GSVIVG01015155001__chr:_11_1407439-1434337_	1419721	1420590	Org2_Arabidopsis_thaliana_Col-0__thale_cress___TAIR_v9,_unmasked__At4g26070__chr:_4_13207649-13229933_	13218534	13219381	10	0
Org1_Vitis_vinifera__grape___French_National_Sequence_Center_v2,_unmasked__GSVIVG01015155001__chr:_11_1407439-1434337_	1425008	1426034	Org2_Arabidopsis_thaliana_Col-0__thale_cress___TAIR_v9,_unmasked__At4g26070__chr:_4_13207649-13229933_	13220230	13221223	10	0
Org1_Vitis_vinifera__grape___French_National_Sequence_Center_v2,_unmasked__GSVIVG01015155001__chr:_11_1407439-1434337_	1426388	1426660	Org2_Arabidopsis_thaliana_Col-0__thale_cress___TAIR_v9,_unmasked__At4g26070__chr:_4_13207649-13229933_	13221277	13221531	10	0
AtMAPKK1-VvMAPKK6
#org1	org1_start	org1_end	org2	org2_start	org2_end	score	evalue
Org1_Arabidopsis_thaliana_Col-0__thale_cress___TAIR_v9,_unmasked__At4g26070__chr:_4_13207649-13229933_	13218354	13219371	Org2_PreDicot:_Eudicot_Prehexaploid_Gamma_Ancestor__EPGA___Zheng_and_Sankoff_v2,_unmasked__GSVIVG01015283001__chr:_30_1144755-1165819_	1154950	1155674	10	0
AtMAPKK1-CpMAPKK1
#org1	org1_start	org1_end	org2	org2_start	org2_end	score	evalue
Org1_Arabidopsis_thaliana_Col-0__thale_cress___TAIR_v9,_unmasked__At4g26070__chr:_4_13207649-13229933_	13218144	13218262	Org2_Carica_papaya__University_of_Hawaii_v0.5,_unmasked__evm.TU.supercontig_371.4__chr:_supercontig_371_22061-45628_	32267	32376	10	0
Org1_Arabidopsis_thaliana_Col-0__thale_cress___TAIR_v9,_unmasked__At4g26070__chr:_4_13207649-13229933_	13218294	13218454	Org2_Carica_papaya__University_of_Hawaii_v0.5,_unmasked__evm.TU.supercontig_371.4__chr:_supercontig_371_22061-45628_	33232	33389	10	0
Org1_Arabidopsis_thaliana_Col-0__thale_cress___TAIR_v9,_unmasked__At4g26070__chr:_4_13207649-13229933_	13218500	13219381	Org2_Carica_papaya__University_of_Hawaii_v0.5,_unmasked__evm.TU.supercontig_371.4__chr:_supercontig_371_22061-45628_	34154	35027	10	0
Org1_Arabidopsis_thaliana_Col-0__thale_cress___TAIR_v9,_unmasked__At4g26070__chr:_4_13207649-13229933_	13219459	13219688	Org2_Carica_papaya__University_of_Hawaii_v0.5,_unmasked__evm.TU.supercontig_371.4__chr:_supercontig_371_22061-45628_	35381	35618	10	0
Org1_Arabidopsis_thaliana_Col-0__thale_cress___TAIR_v9,_unmasked__At4g26070__chr:_4_13207649-13229933_	13220231	13221492	Org2_Carica_papaya__University_of_Hawaii_v0.5,_unmasked__evm.TU.supercontig_371.4__chr:_supercontig_371_22061-45628_	37592	39039	10	0
AtMAPKK1-CpMAPKK6
#org1	org1_start	org1_end	org2	org2_start	org2_end	score	evalue
Org1_Carica_papaya__University_of_Hawaii_v0.5,_unmasked__evm.TU.supercontig_78.29__chr:_supercontig_78_224863-608086_	498730	498823	Org2_Arabidopsis_thaliana_Col-0__thale_cress___TAIR_v9,_unmasked__At4g26070__chr:_4_13028854-13408728_	13058924	13058832	10	0
Org1_Carica_papaya__University_of_Hawaii_v0.5,_unmasked__evm.TU.supercontig_78.29__chr:_supercontig_78_224863-608086_	510541	510970	Org2_Arabidopsis_thaliana_Col-0__thale_cress___TAIR_v9,_unmasked__At4g26070__chr:_4_13028854-13408728_	13303280	13302888	10	0
Org1_Carica_papaya__University_of_Hawaii_v0.5,_unmasked__evm.TU.supercontig_78.29__chr:_supercontig_78_224863-608086_	509042	509179	Org2_Arabidopsis_thaliana_Col-0__thale_cress___TAIR_v9,_unmasked__At4g26070__chr:_4_13028854-13408728_	13304041	13303904	10	0
Org1_Carica_papaya__University_of_Hawaii_v0.5,_unmasked__evm.TU.supercontig_78.29__chr:_supercontig_78_224863-608086_	396870	397253	Org2_Arabidopsis_thaliana_Col-0__thale_cress___TAIR_v9,_unmasked__At4g26070__chr:_4_13028854-13408728_	13308088	13307689	10	0
Org1_Carica_papaya__University_of_Hawaii_v0.5,_unmasked__evm.TU.supercontig_78.29__chr:_supercontig_78_224863-608086_	394698	395316	Org2_Arabidopsis_thaliana_Col-0__thale_cress___TAIR_v9,_unmasked__At4g26070__chr:_4_13028854-13408728_	13308938	13308349	10	0
Org1_Carica_papaya__University_of_Hawaii_v0.5,_unmasked__evm.TU.supercontig_78.29__chr:_supercontig_78_224863-608086_	393633	394031	Org2_Arabidopsis_thaliana_Col-0__thale_cress___TAIR_v9,_unmasked__At4g26070__chr:_4_13028854-13408728_	13309513	13309253	10	0
Org1_Carica_papaya__University_of_Hawaii_v0.5,_unmasked__evm.TU.supercontig_78.29__chr:_supercontig_78_224863-608086_	392169	392625	Org2_Arabidopsis_thaliana_Col-0__thale_cress___TAIR_v9,_unmasked__At4g26070__chr:_4_13028854-13408728_	13310059	13309668	10	0
Org1_Carica_papaya__University_of_Hawaii_v0.5,_unmasked__evm.TU.supercontig_78.29__chr:_supercontig_78_224863-608086_	321104	321718	Org2_Arabidopsis_thaliana_Col-0__thale_cress___TAIR_v9,_unmasked__At4g26070__chr:_4_13028854-13408728_	13310245	13309700	10	0
Org1_Carica_papaya__University_of_Hawaii_v0.5,_unmasked__evm.TU.supercontig_78.29__chr:_supercontig_78_224863-608086_	316690	317010	Org2_Arabidopsis_thaliana_Col-0__thale_cress___TAIR_v9,_unmasked__At4g26070__chr:_4_13028854-13408728_	13310624	13310329	10	0
Org1_Carica_papaya__University_of_Hawaii_v0.5,_unmasked__evm.TU.supercontig_78.29__chr:_supercontig_78_224863-608086_	314971	315351	Org2_Arabidopsis_thaliana_Col-0__thale_cress___TAIR_v9,_unmasked__At4g26070__chr:_4_13028854-13408728_	13311025	13310679	10	0
Org1_Carica_papaya__University_of_Hawaii_v0.5,_unmasked__evm.TU.supercontig_78.29__chr:_supercontig_78_224863-608086_	312136	313047	Org2_Arabidopsis_thaliana_Col-0__thale_cress___TAIR_v9,_unmasked__At4g26070__chr:_4_13028854-13408728_	13312113	13311250	10	0
Org1_Carica_papaya__University_of_Hawaii_v0.5,_unmasked__evm.TU.supercontig_78.29__chr:_supercontig_78_224863-608086_	414767	415695	Org2_Arabidopsis_thaliana_Col-0__thale_cress___TAIR_v9,_unmasked__At4g26070__chr:_4_13028854-13408728_	13219381	13218523	10	0
Org1_Carica_papaya__University_of_Hawaii_v0.5,_unmasked__evm.TU.supercontig_78.29__chr:_supercontig_78_224863-608086_	591653	591736	Org2_Arabidopsis_thaliana_Col-0__thale_cress___TAIR_v9,_unmasked__At4g26070__chr:_4_13028854-13408728_	13293134	13293052	10	0
Org1_Carica_papaya__University_of_Hawaii_v0.5,_unmasked__evm.TU.supercontig_78.29__chr:_supercontig_78_224863-608086_	591868	592526	Org2_Arabidopsis_thaliana_Col-0__thale_cress___TAIR_v9,_unmasked__At4g26070__chr:_4_13028854-13408728_	13295031	13294329	10	0
Org1_Carica_papaya__University_of_Hawaii_v0.5,_unmasked__evm.TU.supercontig_78.29__chr:_supercontig_78_224863-608086_	590726	590805	Org2_Arabidopsis_thaliana_Col-0__thale_cress___TAIR_v9,_unmasked__At4g26070__chr:_4_13028854-13408728_	13296145	13296066	10	0
Org1_Carica_papaya__University_of_Hawaii_v0.5,_unmasked__evm.TU.supercontig_78.29__chr:_supercontig_78_224863-608086_	590559	592590	Org2_Arabidopsis_thaliana_Col-0__thale_cress___TAIR_v9,_unmasked__At4g26070__chr:_4_13028854-13408728_	13300150	13298173	10	0
Org1_Carica_papaya__University_of_Hawaii_v0.5,_unmasked__evm.TU.supercontig_78.29__chr:_supercontig_78_224863-608086_	514157	514880	Org2_Arabidopsis_thaliana_Col-0__thale_cress___TAIR_v9,_unmasked__At4g26070__chr:_4_13028854-13408728_	13301782	13301175	10	0
Org1_Carica_papaya__University_of_Hawaii_v0.5,_unmasked__evm.TU.supercontig_78.29__chr:_supercontig_78_224863-608086_	513208	513489	Org2_Arabidopsis_thaliana_Col-0__thale_cress___TAIR_v9,_unmasked__At4g26070__chr:_4_13028854-13408728_	13302153	13301872	10	0
Org1_Carica_papaya__University_of_Hawaii_v0.5,_unmasked__evm.TU.supercontig_78.29__chr:_supercontig_78_224863-608086_	511649	512469	Org2_Arabidopsis_thaliana_Col-0__thale_cress___TAIR_v9,_unmasked__At4g26070__chr:_4_13028854-13408728_	13302892	13302211	10	0
AtMAPKK2-PtMAPKK2-1
#org1	org1_start	org1_end	org2	org2_start	org2_end	score	evalue
Org1_Arabidopsis_thaliana_Col-0__thale_cress___TAIR_v9,_unmasked__At4G29810__chr:_4_14583039-14605292_	14593319	14593424	Org2_Populus_trichocarpa__Poplar;_cotton_wood___JGI_v3,_unmasked__PAC:27010837__chr:_18_5242819-5266901_	5256095	5255991	10	0
Org1_Arabidopsis_thaliana_Col-0__thale_cress___TAIR_v9,_unmasked__At4G29810__chr:_4_14583039-14605292_	14593620	14594524	Org2_Populus_trichocarpa__Poplar;_cotton_wood___JGI_v3,_unmasked__PAC:27010837__chr:_18_5242819-5266901_	5255299	5254363	10	0
Org1_Arabidopsis_thaliana_Col-0__thale_cress___TAIR_v9,_unmasked__At4G29810__chr:_4_14583039-14605292_	14594572	14595270	Org2_Populus_trichocarpa__Poplar;_cotton_wood___JGI_v3,_unmasked__PAC:27010837__chr:_18_5242819-5266901_	5253777	5253090	10	0
AtMAPKK2-PtMAPKK2-2
#org1	org1_start	org1_end	org2	org2_start	org2_end	score	evalue
Org1_Populus_trichocarpa__Poplar;_cotton_wood___JGI_v3,_unmasked__PAC:27003742__chr:_6_12499701-12523641_	12511151	12512028	Org2_Arabidopsis_thaliana_Col-0__thale_cress___TAIR_v9,_unmasked__At4G29810__chr:_4_14583039-14605292_	14594436	14593620	10	0
Org1_Populus_trichocarpa__Poplar;_cotton_wood___JGI_v3,_unmasked__PAC:27003742__chr:_6_12499701-12523641_	12509909	12510444	Org2_Arabidopsis_thaliana_Col-0__thale_cress___TAIR_v9,_unmasked__At4G29810__chr:_4_14583039-14605292_	14595241	14594572	10	0
AtMAPKK2-PtMAPKK6
#org1	org1_start	org1_end	org2	org2_start	org2_end	score	evalue
Org1_Populus_trichocarpa__Poplar;_cotton_wood___JGI_v3,_unmasked__PAC:27010866__chr:_18_8729198-8751774_	8739675	8740899	Org2_Arabidopsis_thaliana_Col-0__thale_cress___TAIR_v9,_unmasked__At4G29810__chr:_4_14583039-14605292_	14594673	14593620	10	0
AtMAPKK2-VvMAPKK2
#org1	org1_start	org1_end	org2	org2_start	org2_end	score	evalue
Org1_Arabidopsis_thaliana_Col-0__thale_cress___TAIR_v9,_unmasked__At4G29810__chr:_4_14583039-14605292_	14584228	14584963	Org2_PreDicot:_Eudicot_Prehexaploid_Gamma_Ancestor__EPGA___Zheng_and_Sankoff_v2,_unmasked__GSVIVG01015155001__chr:_30_862376-883440_	880876	880188	10	0
Org1_Arabidopsis_thaliana_Col-0__thale_cress___TAIR_v9,_unmasked__At4G29810__chr:_4_14583039-14605292_	14585383	14587511	Org2_PreDicot:_Eudicot_Prehexaploid_Gamma_Ancestor__EPGA___Zheng_and_Sankoff_v2,_unmasked__GSVIVG01015155001__chr:_30_862376-883440_	880193	878735	10	0
Org1_Arabidopsis_thaliana_Col-0__thale_cress___TAIR_v9,_unmasked__At4G29810__chr:_4_14583039-14605292_	14588826	14588902	Org2_PreDicot:_Eudicot_Prehexaploid_Gamma_Ancestor__EPGA___Zheng_and_Sankoff_v2,_unmasked__GSVIVG01015155001__chr:_30_862376-883440_	878082	878006	10	0
Org1_Arabidopsis_thaliana_Col-0__thale_cress___TAIR_v9,_unmasked__At4G29810__chr:_4_14583039-14605292_	14589179	14590123	Org2_PreDicot:_Eudicot_Prehexaploid_Gamma_Ancestor__EPGA___Zheng_and_Sankoff_v2,_unmasked__GSVIVG01015155001__chr:_30_862376-883440_	877947	876962	10	0
Org1_Arabidopsis_thaliana_Col-0__thale_cress___TAIR_v9,_unmasked__At4G29810__chr:_4_14583039-14605292_	14593329	14593423	Org2_PreDicot:_Eudicot_Prehexaploid_Gamma_Ancestor__EPGA___Zheng_and_Sankoff_v2,_unmasked__GSVIVG01015155001__chr:_30_862376-883440_	873437	873343	10	0
Org1_Arabidopsis_thaliana_Col-0__thale_cress___TAIR_v9,_unmasked__At4G29810__chr:_4_14583039-14605292_	14593624	14594710	Org2_PreDicot:_Eudicot_Prehexaploid_Gamma_Ancestor__EPGA___Zheng_and_Sankoff_v2,_unmasked__GSVIVG01015155001__chr:_30_862376-883440_	873304	872537	10	0
Org1_Arabidopsis_thaliana_Col-0__thale_cress___TAIR_v9,_unmasked__At4G29810__chr:_4_14583039-14605292_	14594966	14595048	Org2_PreDicot:_Eudicot_Prehexaploid_Gamma_Ancestor__EPGA___Zheng_and_Sankoff_v2,_unmasked__GSVIVG01015155001__chr:_30_862376-883440_	872536	872454	10	0
Org1_Arabidopsis_thaliana_Col-0__thale_cress___TAIR_v9,_unmasked__At4G29810__chr:_4_14583039-14605292_	14596246	14596899	Org2_PreDicot:_Eudicot_Prehexaploid_Gamma_Ancestor__EPGA___Zheng_and_Sankoff_v2,_unmasked__GSVIVG01015155001__chr:_30_862376-883440_	871309	870934	10	0
Org1_Arabidopsis_thaliana_Col-0__thale_cress___TAIR_v9,_unmasked__At4G29810__chr:_4_14583039-14605292_	14597130	14597230	Org2_PreDicot:_Eudicot_Prehexaploid_Gamma_Ancestor__EPGA___Zheng_and_Sankoff_v2,_unmasked__GSVIVG01015155001__chr:_30_862376-883440_	870894	870794	10	0
AtMAPKK2-VvMAPKK6
#org1	org1_start	org1_end	org2	org2_start	org2_end	score	evalue
Org1_Vitis_vinifera__grape___French_National_Sequence_Center_v2,_unmasked__GSVIVG01015283001__chr:_11_2367698-2391398_	2379627	2380673	Org2_Arabidopsis_thaliana_Col-0__thale_cress___TAIR_v9,_unmasked__At4G29810__chr:_4_14583039-14605292_	14594554	14593621	10	0
Org1_Vitis_vinifera__grape___French_National_Sequence_Center_v2,_unmasked__GSVIVG01015283001__chr:_11_2367698-2391398_	2378746	2378895	Org2_Arabidopsis_thaliana_Col-0__thale_cress___TAIR_v9,_unmasked__At4G29810__chr:_4_14583039-14605292_	14594719	14594573	10	0
AtMAPKK2-CpMAPKK1
#org1	org1_start	org1_end	org2	org2_start	org2_end	score	evalue
Org1_Arabidopsis_thaliana_Col-0__thale_cress___TAIR_v9,_unmasked__At4G29810__chr:_4_14583039-14605292_	14593308	14593437	Org2_Carica_papaya__University_of_Hawaii_v0.5,_unmasked__evm.TU.supercontig_371.4__chr:_supercontig_371_22061-45628_	35646	35520	10	0
Org1_Arabidopsis_thaliana_Col-0__thale_cress___TAIR_v9,_unmasked__At4G29810__chr:_4_14583039-14605292_	14593620	14594436	Org2_Carica_papaya__University_of_Hawaii_v0.5,_unmasked__evm.TU.supercontig_371.4__chr:_supercontig_371_22061-45628_	35027	34193	10	0
Org1_Arabidopsis_thaliana_Col-0__thale_cress___TAIR_v9,_unmasked__At4G29810__chr:_4_14583039-14605292_	14594472	14594749	Org2_Carica_papaya__University_of_Hawaii_v0.5,_unmasked__evm.TU.supercontig_371.4__chr:_supercontig_371_22061-45628_	33480	33211	10	0
Org1_Arabidopsis_thaliana_Col-0__thale_cress___TAIR_v9,_unmasked__At4G29810__chr:_4_14583039-14605292_	14594955	14595241	Org2_Carica_papaya__University_of_Hawaii_v0.5,_unmasked__evm.TU.supercontig_371.4__chr:_supercontig_371_22061-45628_	32364	32061	10	0
Org1_Arabidopsis_thaliana_Col-0__thale_cress___TAIR_v9,_unmasked__At4G29810__chr:_4_14583039-14605292_	14596054	14596222	Org2_Carica_papaya__University_of_Hawaii_v0.5,_unmasked__evm.TU.supercontig_371.4__chr:_supercontig_371_22061-45628_	23637	23467	10	0
Org1_Arabidopsis_thaliana_Col-0__thale_cress___TAIR_v9,_unmasked__At4G29810__chr:_4_14583039-14605292_	14596186	14596900	Org2_Carica_papaya__University_of_Hawaii_v0.5,_unmasked__evm.TU.supercontig_371.4__chr:_supercontig_371_22061-45628_	23290	22622	10	0
AtMAPKK2-CpMAPKK6
#org1	org1_start	org1_end	org2	org2_start	org2_end	score	evalue
Org1_Carica_papaya__University_of_Hawaii_v0.5,_unmasked__evm.TU.supercontig_78.29__chr:_supercontig_78_403658-429291_	414766	415681	Org2_Arabidopsis_thaliana_Col-0__thale_cress___TAIR_v9,_unmasked__At4G29810__chr:_4_14583039-14605292_	14593619	14594434	10	0
Org1_Carica_papaya__University_of_Hawaii_v0.5,_unmasked__evm.TU.supercontig_78.29__chr:_supercontig_78_403658-429291_	416406	416688	Org2_Arabidopsis_thaliana_Col-0__thale_cress___TAIR_v9,_unmasked__At4G29810__chr:_4_14583039-14605292_	14594435	14594737	10	0
AtMAPKK6-PtMAPKK2-1
#org1	org1_start	org1_end	org2	org2_start	org2_end	score	evalue
Org1_Arabidopsis_thaliana_Col-0__thale_cress___TAIR_v9,_unmasked__At5G56580__chr:_5_22894689-22916661_	22905175	22906000	Org2_Populus_trichocarpa__Poplar;_cotton_wood___JGI_v3,_unmasked__PAC:27010837__chr:_18_5242819-5266901_	5255299	5254450	10	0
Org1_Arabidopsis_thaliana_Col-0__thale_cress___TAIR_v9,_unmasked__At5G56580__chr:_5_22894689-22916661_	22906086	22906181	Org2_Populus_trichocarpa__Poplar;_cotton_wood___JGI_v3,_unmasked__PAC:27010837__chr:_18_5242819-5266901_	5253777	5253682	10	0
AtMAPKK6-PtMAPKK2-2
#org1	org1_start	org1_end	org2	org2_start	org2_end	score	evalue
Org1_Arabidopsis_thaliana_Col-0__thale_cress___TAIR_v9,_unmasked__At5G56580__chr:_5_22894689-22916661_	22906086	22906181	Org2_Populus_trichocarpa__Poplar;_cotton_wood___JGI_v3,_unmasked__PAC:27003742__chr:_6_12499701-12523641_	12510444	12510349	10	0
Org1_Arabidopsis_thaliana_Col-0__thale_cress___TAIR_v9,_unmasked__At5G56580__chr:_5_22894689-22916661_	22905163	22905999	Org2_Populus_trichocarpa__Poplar;_cotton_wood___JGI_v3,_unmasked__PAC:27003742__chr:_6_12499701-12523641_	12512039	12511148	10	0
AtMAPKK6-PtMAPKK6
#org1	org1_start	org1_end	org2	org2_start	org2_end	score	evalue
Org1_Arabidopsis_thaliana_Col-0__thale_cress___TAIR_v9,_unmasked__At5G56580__chr:_5_22894689-22916661_	22904852	22906643	Org2_Populus_trichocarpa__Poplar;_cotton_wood___JGI_v3,_unmasked__PAC:27010866__chr:_18_8729198-8751774_	8741485	8739248	10	0
Org1_Arabidopsis_thaliana_Col-0__thale_cress___TAIR_v9,_unmasked__At5G56580__chr:_5_22894689-22916661_	22907783	22909118	Org2_Populus_trichocarpa__Poplar;_cotton_wood___JGI_v3,_unmasked__PAC:27010866__chr:_18_8729198-8751774_	8744861	8743540	10	0
AtMAPKK6-VvMAPKK2
#org1	org1_start	org1_end	org2	org2_start	org2_end	score	evalue
Org1_Arabidopsis_thaliana_Col-0__thale_cress___TAIR_v9,_unmasked__At5G56580__chr:_5_22894689-22916661_	22905179	22906233	Org2_PreDicot:_Eudicot_Prehexaploid_Gamma_Ancestor__EPGA___Zheng_and_Sankoff_v2,_unmasked__GSVIVG01015155001__chr:_30_862376-883440_	873304	872541	10	0
AtMAPKK6-VvMAPKK6
#org1	org1_start	org1_end	org2	org2_start	org2_end	score	evalue
Org1_Arabidopsis_thaliana_Col-0__thale_cress___TAIR_v9,_unmasked__At5G56580__chr:_5_22894689-22916661_	22894928	22895105	Org2_PreDicot:_Eudicot_Prehexaploid_Gamma_Ancestor__EPGA___Zheng_and_Sankoff_v2,_unmasked__GSVIVG01015283001__chr:_30_1144755-1165819_	1158833	1158669	10	0
Org1_Arabidopsis_thaliana_Col-0__thale_cress___TAIR_v9,_unmasked__At5G56580__chr:_5_22894689-22916661_	22895528	22895666	Org2_PreDicot:_Eudicot_Prehexaploid_Gamma_Ancestor__EPGA___Zheng_and_Sankoff_v2,_unmasked__GSVIVG01015283001__chr:_30_1144755-1165819_	1158527	1158393	10	0
Org1_Arabidopsis_thaliana_Col-0__thale_cress___TAIR_v9,_unmasked__At5G56580__chr:_5_22894689-22916661_	22895854	22896106	Org2_PreDicot:_Eudicot_Prehexaploid_Gamma_Ancestor__EPGA___Zheng_and_Sankoff_v2,_unmasked__GSVIVG01015283001__chr:_30_1144755-1165819_	1157349	1157115	10	0
Org1_Arabidopsis_thaliana_Col-0__thale_cress___TAIR_v9,_unmasked__At5G56580__chr:_5_22894689-22916661_	22904852	22906407	Org2_PreDicot:_Eudicot_Prehexaploid_Gamma_Ancestor__EPGA___Zheng_and_Sankoff_v2,_unmasked__GSVIVG01015283001__chr:_30_1144755-1165819_	1155818	1154829	10	0
Org1_Arabidopsis_thaliana_Col-0__thale_cress___TAIR_v9,_unmasked__At5G56580__chr:_5_22894689-22916661_	22906538	22906616	Org2_PreDicot:_Eudicot_Prehexaploid_Gamma_Ancestor__EPGA___Zheng_and_Sankoff_v2,_unmasked__GSVIVG01015283001__chr:_30_1144755-1165819_	1154838	1154756	10	0
Org1_Arabidopsis_thaliana_Col-0__thale_cress___TAIR_v9,_unmasked__At5G56580__chr:_5_22894689-22916661_	22907803	22909077	Org2_PreDicot:_Eudicot_Prehexaploid_Gamma_Ancestor__EPGA___Zheng_and_Sankoff_v2,_unmasked__GSVIVG01015283001__chr:_30_1144755-1165819_	1153688	1152426	10	0
Org1_Arabidopsis_thaliana_Col-0__thale_cress___TAIR_v9,_unmasked__At5G56580__chr:_5_22894689-22916661_	22909887	22910222	Org2_PreDicot:_Eudicot_Prehexaploid_Gamma_Ancestor__EPGA___Zheng_and_Sankoff_v2,_unmasked__GSVIVG01015283001__chr:_30_1144755-1165819_	1151263	1150995	10	0
Org1_Arabidopsis_thaliana_Col-0__thale_cress___TAIR_v9,_unmasked__At5G56580__chr:_5_22894689-22916661_	22910579	22910710	Org2_PreDicot:_Eudicot_Prehexaploid_Gamma_Ancestor__EPGA___Zheng_and_Sankoff_v2,_unmasked__GSVIVG01015283001__chr:_30_1144755-1165819_	1151005	1150868	10	0
AtMAPKK6-CpMAPKK1
#org1	org1_start	org1_end	org2	org2_start	org2_end	score	evalue
Org1_Arabidopsis_thaliana_Col-0__thale_cress___TAIR_v9,_unmasked__At5G56580__chr:_5_22894689-22916661_	22905142	22905995	Org2_Carica_papaya__University_of_Hawaii_v0.5,_unmasked__evm.TU.supercontig_371.4__chr:_supercontig_371_22061-45628_	35066	34194	10	0
Org1_Arabidopsis_thaliana_Col-0__thale_cress___TAIR_v9,_unmasked__At5G56580__chr:_5_22894689-22916661_	22906086	22906258	Org2_Carica_papaya__University_of_Hawaii_v0.5,_unmasked__evm.TU.supercontig_371.4__chr:_supercontig_371_22061-45628_	33390	33226	10	0
AtMAPKK6-CpMAPKK6
#org1	org1_start	org1_end	org2	org2_start	org2_end	score	evalue
Org1_Carica_papaya__University_of_Hawaii_v0.5,_unmasked__evm.TU.supercontig_78.29__chr:_supercontig_78_403658-429291_	413656	413966	Org2_Arabidopsis_thaliana_Col-0__thale_cress___TAIR_v9,_unmasked__At5G56580__chr:_5_22894689-22916661_	22904849	22905129	10	0
Org1_Carica_papaya__University_of_Hawaii_v0.5,_unmasked__evm.TU.supercontig_78.29__chr:_supercontig_78_403658-429291_	414767	415695	Org2_Arabidopsis_thaliana_Col-0__thale_cress___TAIR_v9,_unmasked__At5G56580__chr:_5_22894689-22916661_	22905175	22906008	10	0
Org1_Carica_papaya__University_of_Hawaii_v0.5,_unmasked__evm.TU.supercontig_78.29__chr:_supercontig_78_403658-429291_	416524	416681	Org2_Arabidopsis_thaliana_Col-0__thale_cress___TAIR_v9,_unmasked__At5G56580__chr:_5_22894689-22916661_	22906085	22906257	10	0
Org1_Carica_papaya__University_of_Hawaii_v0.5,_unmasked__evm.TU.supercontig_78.29__chr:_supercontig_78_403658-429291_	418688	418783	Org2_Arabidopsis_thaliana_Col-0__thale_cress___TAIR_v9,_unmasked__At5G56580__chr:_5_22894689-22916661_	22906315	22906410	10	0
Org1_Carica_papaya__University_of_Hawaii_v0.5,_unmasked__evm.TU.supercontig_78.29__chr:_supercontig_78_403658-429291_	419210	419426	Org2_Arabidopsis_thaliana_Col-0__thale_cress___TAIR_v9,_unmasked__At5G56580__chr:_5_22894689-22916661_	22906536	22906762	10	0
Org1_Carica_papaya__University_of_Hawaii_v0.5,_unmasked__evm.TU.supercontig_78.29__chr:_supercontig_78_403658-429291_	422320	423627	Org2_Arabidopsis_thaliana_Col-0__thale_cress___TAIR_v9,_unmasked__At5G56580__chr:_5_22894689-22916661_	22907762	22909081	10	0
Org1_Carica_papaya__University_of_Hawaii_v0.5,_unmasked__evm.TU.supercontig_78.29__chr:_supercontig_78_403658-429291_	425804	426397	Org2_Arabidopsis_thaliana_Col-0__thale_cress___TAIR_v9,_unmasked__At5G56580__chr:_5_22894689-22916661_	22909879	22910250	10	0
Org1_Carica_papaya__University_of_Hawaii_v0.5,_unmasked__evm.TU.supercontig_78.29__chr:_supercontig_78_403658-429291_	428045	428207	Org2_Arabidopsis_thaliana_Col-0__thale_cress___TAIR_v9,_unmasked__At5G56580__chr:_5_22894689-22916661_	22910585	22910760	10	0
AtMAPKK7-BrMAPKK8
#org1	org1_start	org1_end	org2	org2_start	org2_end	score	evalue
Org1_Brassica_rapa__BRAD-Brassica_database_vBRADv1.5,_unmasked__Bra020769__chr:_A05_24043857-24064783_	24053818	24054769	Org2_Arabidopsis_thaliana_Col-0__thale_cress___TAIR_v9,_unmasked__At1g18350__chr:_1_6305651-6326738_	6315671	6316595	10	0
AtMAPKK7-BrMAPKK9-1
#org1	org1_start	org1_end	org2	org2_start	org2_end	score	evalue
Org1_Brassica_rapa__BRAD-Brassica_database_vBRADv1.5,_unmasked__Bra008099__chr:_A02_12121478-12142398_	12131408	12132627	Org2_Arabidopsis_thaliana_Col-0__thale_cress___NCBI_v9,_unmasked__At1g18350__chr:_1_6305651-6326738_	6316711	6315450	10	0
Org1_Brassica_rapa__BRAD-Brassica_database_vBRADv1.5,_unmasked__Bra008099__chr:_A02_12121478-12142398_	12127534	12127650	Org2_Arabidopsis_thaliana_Col-0__thale_cress___NCBI_v9,_unmasked__At1g18350__chr:_1_6305651-6326738_	6317099	6316985	10	0
AtMAPKK7-BrMAPKK9-2
#org1	org1_start	org1_end	org2	org2_start	org2_end	score	evalue
Org1_Brassica_rapa__BRAD-Brassica_database_vBRADv1.5,_unmasked__Bra003842__chr:_A07_18586105-18607031_	18595848	18597101	Org2_Arabidopsis_thaliana_Col-0__thale_cress___NCBI_v9,_unmasked__At1g18350__chr:_1_6305651-6326738_	6315445	6316688	10	0
Org1_Brassica_rapa__BRAD-Brassica_database_vBRADv1.5,_unmasked__Bra003842__chr:_A07_18586105-18607031_	18599740	18600716	Org2_Arabidopsis_thaliana_Col-0__thale_cress___NCBI_v9,_unmasked__At1g18350__chr:_1_6305651-6326738_	6316997	6317970	10	0
Org1_Brassica_rapa__BRAD-Brassica_database_vBRADv1.5,_unmasked__Bra003842__chr:_A07_18586105-18607031_	18601087	18602141	Org2_Arabidopsis_thaliana_Col-0__thale_cress___NCBI_v9,_unmasked__At1g18350__chr:_1_6305651-6326738_	6317999	6319042	10	0
AtMAPKK8-BrMAPKK8
#org1	org1_start	org1_end	org2	org2_start	org2_end	score	evalue
Org1_Brassica_rapa__BRAD-Brassica_database_vBRADv1.5,_unmasked__Bra020769__chr:_A05_24043857-24064783_	24047856	24049798	Org2_Arabidopsis_thaliana_Col-0__thale_cress___TAIR_v9,_unmasked__At3G06230__chr:_3_1875496-1896377_	1879130	1881104	10	0
Org1_Brassica_rapa__BRAD-Brassica_database_vBRADv1.5,_unmasked__Bra020769__chr:_A05_24043857-24064783_	24050130	24050820	Org2_Arabidopsis_thaliana_Col-0__thale_cress___TAIR_v9,_unmasked__At3G06230__chr:_3_1875496-1896377_	1881087	1881815	10	0
Org1_Brassica_rapa__BRAD-Brassica_database_vBRADv1.5,_unmasked__Bra020769__chr:_A05_24043857-24064783_	24051392	24053159	Org2_Arabidopsis_thaliana_Col-0__thale_cress___TAIR_v9,_unmasked__At3G06230__chr:_3_1875496-1896377_	1881869	1883342	10	0
Org1_Brassica_rapa__BRAD-Brassica_database_vBRADv1.5,_unmasked__Bra020769__chr:_A05_24043857-24064783_	24053829	24055091	Org2_Arabidopsis_thaliana_Col-0__thale_cress___TAIR_v9,_unmasked__At3G06230__chr:_3_1875496-1896377_	1885495	1886824	10	0
AtMAPKK8-BrMAPKK9-1
#org1	org1_start	org1_end	org2	org2_start	org2_end	score	evalue
Org1_Brassica_rapa__BRAD-Brassica_database_vBRADv1.5,_unmasked__Bra008099__chr:_A02_12121478-12142398_	12131492	12132398	Org2_Arabidopsis_thaliana_Col-0__thale_cress___TAIR_v9,_unmasked__At3G06230__chr:_3_1875496-1896377_	1886411	1885496	10	0
AtMAPKK8-BrMAPKK9-2
#org1	org1_start	org1_end	org2	org2_start	org2_end	score	evalue
Org1_Brassica_rapa__BRAD-Brassica_database_vBRADv1.5,_unmasked__Bra003842__chr:_A07_18586105-18607031_	18596105	18597017	Org2_Arabidopsis_thaliana_Col-0__thale_cress___TAIR_v9,_unmasked__At3G06230__chr:_3_1875496-1896377_	1885496	1886411	10	0
AtMAPKK9-BrMAPKK8
#org1	org1_start	org1_end	org2	org2_start	org2_end	score	evalue
Org1_Brassica_rapa__BRAD-Brassica_database_vBRADv1.5,_unmasked__Bra020769__chr:_A05_24043857-24064783_	24053818	24054780	Org2_Arabidopsis_thaliana_Col-0__thale_cress___TAIR_v9,_unmasked__At1g73500__chr:_1_27629091-27650529_	27640360	27639425	10	0
AtMAPKK9-BrMAPKK9-1
#org1	org1_start	org1_end	org2	org2_start	org2_end	score	evalue
Org1_Brassica_rapa__BRAD-Brassica_database_vBRADv1.5,_unmasked__Bra008099__chr:_A02_12121478-12142398_	12127534	12128050	Org2_Arabidopsis_thaliana_Col-0__thale_cress___TAIR_v9,_unmasked__At1g73500__chr:_1_27629091-27650529_	27632383	27632866	10	0
Org1_Brassica_rapa__BRAD-Brassica_database_vBRADv1.5,_unmasked__Bra008099__chr:_A02_12121478-12142398_	12130458	12133422	Org2_Arabidopsis_thaliana_Col-0__thale_cress___TAIR_v9,_unmasked__At1g73500__chr:_1_27629091-27650529_	27638226	27641165	10	0
Org1_Brassica_rapa__BRAD-Brassica_database_vBRADv1.5,_unmasked__Bra008099__chr:_A02_12121478-12142398_	12135960	12136470	Org2_Arabidopsis_thaliana_Col-0__thale_cress___TAIR_v9,_unmasked__At1g73500__chr:_1_27629091-27650529_	27640548	27641166	10	0
Org1_Brassica_rapa__BRAD-Brassica_database_vBRADv1.5,_unmasked__Bra008099__chr:_A02_12121478-12142398_	12137491	12137731	Org2_Arabidopsis_thaliana_Col-0__thale_cress___TAIR_v9,_unmasked__At1g73500__chr:_1_27629091-27650529_	27641354	27641621	10	0
Org1_Brassica_rapa__BRAD-Brassica_database_vBRADv1.5,_unmasked__Bra008099__chr:_A02_12121478-12142398_	12138811	12142398	Org2_Arabidopsis_thaliana_Col-0__thale_cress___TAIR_v9,_unmasked__At1g73500__chr:_1_27629091-27650529_	27643603	27647092	10	0
AtMAPKK9-BrMAPKK9-2
#org1	org1_start	org1_end	org2	org2_start	org2_end	score	evalue
Org1_Brassica_rapa__BRAD-Brassica_database_vBRADv1.5,_unmasked__Bra003842__chr:_A07_18586105-18607031_	18589497	18590360	Org2_Arabidopsis_thaliana_Col-0__thale_cress___NCBI_v9,_unmasked__At1g73500__chr:_1_27629091-27650529_	27650514	27649741	10	0
Org1_Brassica_rapa__BRAD-Brassica_database_vBRADv1.5,_unmasked__Bra003842__chr:_A07_18586105-18607031_	18589596	18590078	Org2_Arabidopsis_thaliana_Col-0__thale_cress___NCBI_v9,_unmasked__At1g73500__chr:_1_27629091-27650529_	27648502	27648011	10	0
Org1_Brassica_rapa__BRAD-Brassica_database_vBRADv1.5,_unmasked__Bra003842__chr:_A07_18586105-18607031_	18591052	18591495	Org2_Arabidopsis_thaliana_Col-0__thale_cress___NCBI_v9,_unmasked__At1g73500__chr:_1_27629091-27650529_	27645468	27645057	10	0
Org1_Brassica_rapa__BRAD-Brassica_database_vBRADv1.5,_unmasked__Bra003842__chr:_A07_18586105-18607031_	18591586	18592313	Org2_Arabidopsis_thaliana_Col-0__thale_cress___NCBI_v9,_unmasked__At1g73500__chr:_1_27629091-27650529_	27644391	27643633	10	0
Org1_Brassica_rapa__BRAD-Brassica_database_vBRADv1.5,_unmasked__Bra003842__chr:_A07_18586105-18607031_	18595629	18597493	Org2_Arabidopsis_thaliana_Col-0__thale_cress___NCBI_v9,_unmasked__At1g73500__chr:_1_27629091-27650529_	27640786	27638945	10	0
Org1_Brassica_rapa__BRAD-Brassica_database_vBRADv1.5,_unmasked__Bra003842__chr:_A07_18586105-18607031_	18599308	18602754	Org2_Arabidopsis_thaliana_Col-0__thale_cress___NCBI_v9,_unmasked__At1g73500__chr:_1_27629091-27650529_	27632905	27629091	10	0
CpMAPKK1-PtMAPKK2-1
#org1	org1_start	org1_end	org2	org2_start	org2_end	score	evalue
Org1_Populus_trichocarpa__Poplar;_cotton_wood___JGI_v3,_unmasked__PAC:27010837__chr:_18_5242819-5266901_	5253125	5253395	Org2_Carica_papaya__University_of_Hawaii_v0.5,_unmasked__evm.TU.supercontig_371.4__chr:_supercontig_371_22061-45628_	32061	32359	10	0
Org1_Populus_trichocarpa__Poplar;_cotton_wood___JGI_v3,_unmasked__PAC:27010837__chr:_18_5242819-5266901_	5253585	5256118	Org2_Carica_papaya__University_of_Hawaii_v0.5,_unmasked__evm.TU.supercontig_371.4__chr:_supercontig_371_22061-45628_	33195	35660	10	0
CpMAPKK1-PtMAPKK2-2
#org1	org1_start	org1_end	org2	org2_start	org2_end	score	evalue
Org1_Populus_trichocarpa__Poplar;_cotton_wood___JGI_v3,_unmasked__PAC:27003742__chr:_6_12499701-12523641_	12509909	12510182	Org2_Carica_papaya__University_of_Hawaii_v0.5,_unmasked__evm.TU.supercontig_371.4__chr:_supercontig_371_22061-45628_	32061	32398	10	0
Org1_Populus_trichocarpa__Poplar;_cotton_wood___JGI_v3,_unmasked__PAC:27003742__chr:_6_12499701-12523641_	12510290	12512871	Org2_Carica_papaya__University_of_Hawaii_v0.5,_unmasked__evm.TU.supercontig_371.4__chr:_supercontig_371_22061-45628_	33236	35697	10	0
CpMAPKK1-PtMAPKK6
#org1	org1_start	org1_end	org2	org2_start	org2_end	score	evalue
Org1_Populus_trichocarpa__Poplar;_cotton_wood___JGI_v3,_unmasked__PAC:27010866__chr:_18_8729198-8751774_	8739941	8740909	Org2_Carica_papaya__University_of_Hawaii_v0.5,_unmasked__evm.TU.supercontig_371.4__chr:_supercontig_371_22061-45628_	34194	35038	10	0
CpMAPKK1-VvMAPKK2
#org1	org1_start	org1_end	org2	org2_start	org2_end	score	evalue
Org1_Vitis_vinifera__grape___French_National_Sequence_Center_v2,_unmasked__GSVIVG01015155001__chr:_11_1407439-1434337_	1407862	1408944	Org2_Carica_papaya__University_of_Hawaii_v0.5,_unmasked__evm.TU.supercontig_371.4__chr:_supercontig_371_22061-45628_	22566	23647	10	0
Org1_Vitis_vinifera__grape___French_National_Sequence_Center_v2,_unmasked__GSVIVG01015155001__chr:_11_1407439-1434337_	1417440	1418002	Org2_Carica_papaya__University_of_Hawaii_v0.5,_unmasked__evm.TU.supercontig_371.4__chr:_supercontig_371_22061-45628_	31810	32422	10	0
Org1_Vitis_vinifera__grape___French_National_Sequence_Center_v2,_unmasked__GSVIVG01015155001__chr:_11_1407439-1434337_	1418239	1418534	Org2_Carica_papaya__University_of_Hawaii_v0.5,_unmasked__evm.TU.supercontig_371.4__chr:_supercontig_371_22061-45628_	33070	33401	10	0
Org1_Vitis_vinifera__grape___French_National_Sequence_Center_v2,_unmasked__GSVIVG01015155001__chr:_11_1407439-1434337_	1419697	1421655	Org2_Carica_papaya__University_of_Hawaii_v0.5,_unmasked__evm.TU.supercontig_371.4__chr:_supercontig_371_22061-45628_	34170	35789	10	0
Org1_Vitis_vinifera__grape___French_National_Sequence_Center_v2,_unmasked__GSVIVG01015155001__chr:_11_1407439-1434337_	1425009	1427325	Org2_Carica_papaya__University_of_Hawaii_v0.5,_unmasked__evm.TU.supercontig_371.4__chr:_supercontig_371_22061-45628_	37592	39745	10	0
CpMAPKK1-VvMAPKK6
#org1	org1_start	org1_end	org2	org2_start	org2_end	score	evalue
Org1_Vitis_vinifera__grape___French_National_Sequence_Center_v2,_unmasked__GSVIVG01015283001__chr:_11_2367698-2391398_	2378795	2378895	Org2_Carica_papaya__University_of_Hawaii_v0.5,_unmasked__evm.TU.supercontig_371.4__chr:_supercontig_371_22061-45628_	33289	33389	10	0
Org1_Vitis_vinifera__grape___French_National_Sequence_Center_v2,_unmasked__GSVIVG01015283001__chr:_11_2367698-2391398_	2379781	2380673	Org2_Carica_papaya__University_of_Hawaii_v0.5,_unmasked__evm.TU.supercontig_371.4__chr:_supercontig_371_22061-45628_	34194	35026	10	0
CpMAPKK6-PtMAPKK2-1
#org1	org1_start	org1_end	org2	org2_start	org2_end	score	evalue
Org1_Carica_papaya__University_of_Hawaii_v0.5,_unmasked__evm.TU.supercontig_78.29__chr:_supercontig_78_403658-429291_	414760	415687	Org2_Populus_trichocarpa__Poplar;_cotton_wood___JGI_v3,_unmasked__PAC:27010837__chr:_18_5242819-5266901_	5255309	5254450	10	0
Org1_Carica_papaya__University_of_Hawaii_v0.5,_unmasked__evm.TU.supercontig_78.29__chr:_supercontig_78_403658-429291_	416525	416637	Org2_Populus_trichocarpa__Poplar;_cotton_wood___JGI_v3,_unmasked__PAC:27010837__chr:_18_5242819-5266901_	5253777	5253670	10	0
CpMAPKK6-PtMAPKK2-2
#org1	org1_start	org1_end	org2	org2_start	org2_end	score	evalue
Org1_Carica_papaya__University_of_Hawaii_v0.5,_unmasked__evm.TU.supercontig_78.29__chr:_supercontig_78_403658-429291_	416473	416637	Org2_Populus_trichocarpa__Poplar;_cotton_wood___JGI_v3,_unmasked__PAC:27003742__chr:_6_12499701-12523641_	12510493	12510337	10	0
Org1_Carica_papaya__University_of_Hawaii_v0.5,_unmasked__evm.TU.supercontig_78.29__chr:_supercontig_78_403658-429291_	414767	415682	Org2_Populus_trichocarpa__Poplar;_cotton_wood___JGI_v3,_unmasked__PAC:27003742__chr:_6_12499701-12523641_	12512028	12511152	10	0
CpMAPKK6-PtMAPKK6
#org1	org1_start	org1_end	org2	org2_start	org2_end	score	evalue
Org1_Carica_papaya__University_of_Hawaii_v0.5,_unmasked__evm.TU.supercontig_78.29__chr:_supercontig_78_403658-429291_	413658	413981	Org2_Populus_trichocarpa__Poplar;_cotton_wood___JGI_v3,_unmasked__PAC:27010866__chr:_18_8729198-8751774_	8741486	8741169	10	0
Org1_Carica_papaya__University_of_Hawaii_v0.5,_unmasked__evm.TU.supercontig_78.29__chr:_supercontig_78_403658-429291_	414684	415682	Org2_Populus_trichocarpa__Poplar;_cotton_wood___JGI_v3,_unmasked__PAC:27010866__chr:_18_8729198-8751774_	8740973	8739941	10	0
Org1_Carica_papaya__University_of_Hawaii_v0.5,_unmasked__evm.TU.supercontig_78.29__chr:_supercontig_78_403658-429291_	416438	416667	Org2_Populus_trichocarpa__Poplar;_cotton_wood___JGI_v3,_unmasked__PAC:27010866__chr:_18_8729198-8751774_	8739858	8739634	10	0
Org1_Carica_papaya__University_of_Hawaii_v0.5,_unmasked__evm.TU.supercontig_78.29__chr:_supercontig_78_403658-429291_	418634	418789	Org2_Populus_trichocarpa__Poplar;_cotton_wood___JGI_v3,_unmasked__PAC:27010866__chr:_18_8729198-8751774_	8739596	8739444	10	0
Org1_Carica_papaya__University_of_Hawaii_v0.5,_unmasked__evm.TU.supercontig_78.29__chr:_supercontig_78_403658-429291_	419203	419291	Org2_Populus_trichocarpa__Poplar;_cotton_wood___JGI_v3,_unmasked__PAC:27010866__chr:_18_8729198-8751774_	8739375	8739286	10	0
Org1_Carica_papaya__University_of_Hawaii_v0.5,_unmasked__evm.TU.supercontig_78.29__chr:_supercontig_78_403658-429291_	422327	424223	Org2_Populus_trichocarpa__Poplar;_cotton_wood___JGI_v3,_unmasked__PAC:27010866__chr:_18_8729198-8751774_	8744872	8742881	10	0
CpMAPKK6-VvMAPKK2
#org1	org1_start	org1_end	org2	org2_start	org2_end	score	evalue
Org1_Carica_papaya__University_of_Hawaii_v0.5,_unmasked__evm.TU.supercontig_78.29__chr:_supercontig_78_403658-429291_	414767	415682	Org2_Vitis_vinifera__grape___French_National_Sequence_Center_v2,_unmasked__GSVIVG01015155001__chr:_11_1407439-1434337_	1420590	1419723	10	0
Org1_Carica_papaya__University_of_Hawaii_v0.5,_unmasked__evm.TU.supercontig_78.29__chr:_supercontig_78_403658-429291_	416525	416667	Org2_Vitis_vinifera__grape___French_National_Sequence_Center_v2,_unmasked__GSVIVG01015155001__chr:_11_1407439-1434337_	1418523	1418396	10	0
CpMAPKK6-VvMAPKK6
#org1	org1_start	org1_end	org2	org2_start	org2_end	score	evalue
Org1_Carica_papaya__University_of_Hawaii_v0.5,_unmasked__evm.TU.supercontig_78.29__chr:_supercontig_78_403658-429291_	413658	413751	Org2_PreDicot:_Eudicot_Prehexaploid_Gamma_Ancestor__EPGA___Zheng_and_Sankoff_v2,_unmasked__GSVIVG01015283001__chr:_30_1144755-1165819_	1155819	1155726	10	0
Org1_Carica_papaya__University_of_Hawaii_v0.5,_unmasked__evm.TU.supercontig_78.29__chr:_supercontig_78_403658-429291_	414771	415684	Org2_PreDicot:_Eudicot_Prehexaploid_Gamma_Ancestor__EPGA___Zheng_and_Sankoff_v2,_unmasked__GSVIVG01015283001__chr:_30_1144755-1165819_	1155680	1155044	10	0
Org1_Carica_papaya__University_of_Hawaii_v0.5,_unmasked__evm.TU.supercontig_78.29__chr:_supercontig_78_403658-429291_	416523	416662	Org2_PreDicot:_Eudicot_Prehexaploid_Gamma_Ancestor__EPGA___Zheng_and_Sankoff_v2,_unmasked__GSVIVG01015283001__chr:_30_1144755-1165819_	1155053	1154914	10	0
Org1_Carica_papaya__University_of_Hawaii_v0.5,_unmasked__evm.TU.supercontig_78.29__chr:_supercontig_78_403658-429291_	418696	418786	Org2_PreDicot:_Eudicot_Prehexaploid_Gamma_Ancestor__EPGA___Zheng_and_Sankoff_v2,_unmasked__GSVIVG01015283001__chr:_30_1144755-1165819_	1154913	1154823	10	0
Org1_Carica_papaya__University_of_Hawaii_v0.5,_unmasked__evm.TU.supercontig_78.29__chr:_supercontig_78_403658-429291_	419217	419291	Org2_PreDicot:_Eudicot_Prehexaploid_Gamma_Ancestor__EPGA___Zheng_and_Sankoff_v2,_unmasked__GSVIVG01015283001__chr:_30_1144755-1165819_	1154829	1154755	10	0
Org1_Carica_papaya__University_of_Hawaii_v0.5,_unmasked__evm.TU.supercontig_78.29__chr:_supercontig_78_403658-429291_	422358	423623	Org2_PreDicot:_Eudicot_Prehexaploid_Gamma_Ancestor__EPGA___Zheng_and_Sankoff_v2,_unmasked__GSVIVG01015283001__chr:_30_1144755-1165819_	1153688	1152426	10	0
Org1_Carica_papaya__University_of_Hawaii_v0.5,_unmasked__evm.TU.supercontig_78.29__chr:_supercontig_78_403658-429291_	425808	425949	Org2_PreDicot:_Eudicot_Prehexaploid_Gamma_Ancestor__EPGA___Zheng_and_Sankoff_v2,_unmasked__GSVIVG01015283001__chr:_30_1144755-1165819_	1151268	1151127	10	0
Org1_Carica_papaya__University_of_Hawaii_v0.5,_unmasked__evm.TU.supercontig_78.29__chr:_supercontig_78_403658-429291_	426229	426369	Org2_PreDicot:_Eudicot_Prehexaploid_Gamma_Ancestor__EPGA___Zheng_and_Sankoff_v2,_unmasked__GSVIVG01015283001__chr:_30_1144755-1165819_	1151135	1150995	10	0
Org1_Carica_papaya__University_of_Hawaii_v0.5,_unmasked__evm.TU.supercontig_78.29__chr:_supercontig_78_403658-429291_	428052	428170	Org2_PreDicot:_Eudicot_Prehexaploid_Gamma_Ancestor__EPGA___Zheng_and_Sankoff_v2,_unmasked__GSVIVG01015283001__chr:_30_1144755-1165819_	1150992	1150868	10	0
MaMAPKK2-1-OsMAPKK1
#org1	org1_start	org1_end	org2	org2_start	org2_end	score	evalue
Org1_Musa_acuminata_var._DH_Pahang__banana___Genoscope/Cirad_v1,_unmasked__GSMUA_Achr7P09660_001__chr:_7_7843024-7868432_	7858212	7858428	Org2_Oryza_sativa_japonica__Rice___MSU_Rice_Genome_Annotation_v7,_unmasked__Os06g05520__chr:_Chr6_2488847-2512901_	2499615	2499379	10	0
Org1_Musa_acuminata_var._DH_Pahang__banana___Genoscope/Cirad_v1,_unmasked__GSMUA_Achr7P09660_001__chr:_7_7843024-7868432_	7856587	7857469	Org2_Oryza_sativa_japonica__Rice___MSU_Rice_Genome_Annotation_v7,_unmasked__Os06g05520__chr:_Chr6_2488847-2512901_	2501495	2500653	10	0
Org1_Musa_acuminata_var._DH_Pahang__banana___Genoscope/Cirad_v1,_unmasked__GSMUA_Achr7P09660_001__chr:_7_7843024-7868432_	7854812	7854959	Org2_Oryza_sativa_japonica__Rice___MSU_Rice_Genome_Annotation_v7,_unmasked__Os06g05520__chr:_Chr6_2488847-2512901_	2501836	2501686	10	0
Org1_Musa_acuminata_var._DH_Pahang__banana___Genoscope/Cirad_v1,_unmasked__GSMUA_Achr7P09660_001__chr:_7_7843024-7868432_	7853020	7853301	Org2_Oryza_sativa_japonica__Rice___MSU_Rice_Genome_Annotation_v7,_unmasked__Os06g05520__chr:_Chr6_2488847-2512901_	2502780	2502486	10	0
MaMAPKK2-1-OsMAPKK6
#org1	org1_start	org1_end	org2	org2_start	org2_end	score	evalue
Org1_Musa_acuminata_var._DH_Pahang__banana___Genoscope/Cirad_v1,_unmasked__GSMUA_Achr7P09660_001__chr:_7_7843024-7868432_	7854806	7854958	Org2_Oryza_sativa_japonica__Rice___MSU_Rice_Genome_Annotation_v7,_unmasked__Os01G32660__chr:_Chr1_17894775-17920174_	17906074	17906226	10	0
Org1_Musa_acuminata_var._DH_Pahang__banana___Genoscope/Cirad_v1,_unmasked__GSMUA_Achr7P09660_001__chr:_7_7843024-7868432_	7856587	7857492	Org2_Oryza_sativa_japonica__Rice___MSU_Rice_Genome_Annotation_v7,_unmasked__Os01G32660__chr:_Chr1_17894775-17920174_	17906708	17907630	10	0
MaMAPKK2-2-OsMAPKK1
#org1	org1_start	org1_end	org2	org2_start	org2_end	score	evalue
Org1_Musa_acuminata_var._DH_Pahang__banana___Genoscope/Cirad_v1,_unmasked__GSMUA_Achr10P27460_001__chr:_10_30618842-30643612_	30628846	30629091	Org2_Oryza_sativa_japonica__Rice___MSU_Rice_Genome_Annotation_v7,_unmasked__Os06g05520__chr:_Chr6_2488847-2512901_	2499379	2499620	10	0
Org1_Musa_acuminata_var._DH_Pahang__banana___Genoscope/Cirad_v1,_unmasked__GSMUA_Achr10P27460_001__chr:_10_30618842-30643612_	30630343	30631389	Org2_Oryza_sativa_japonica__Rice___MSU_Rice_Genome_Annotation_v7,_unmasked__Os06g05520__chr:_Chr6_2488847-2512901_	2500652	2501642	10	0
Org1_Musa_acuminata_var._DH_Pahang__banana___Genoscope/Cirad_v1,_unmasked__GSMUA_Achr10P27460_001__chr:_10_30618842-30643612_	30632039	30632216	Org2_Oryza_sativa_japonica__Rice___MSU_Rice_Genome_Annotation_v7,_unmasked__Os06g05520__chr:_Chr6_2488847-2512901_	2501686	2501836	10	0
Org1_Musa_acuminata_var._DH_Pahang__banana___Genoscope/Cirad_v1,_unmasked__GSMUA_Achr10P27460_001__chr:_10_30618842-30643612_	30633337	30633616	Org2_Oryza_sativa_japonica__Rice___MSU_Rice_Genome_Annotation_v7,_unmasked__Os06g05520__chr:_Chr6_2488847-2512901_	2502486	2502780	10	0
MaMAPKK2-2-OsMAPKK6
#org1	org1_start	org1_end	org2	org2_start	org2_end	score	evalue
Org1_Musa_acuminata_var._DH_Pahang__banana___Genoscope/Cirad_v1,_unmasked__GSMUA_Achr10P27460_001__chr:_10_30618842-30643612_	30630268	30631226	Org2_Oryza_sativa_japonica__Rice___MSU_Rice_Genome_Annotation_v7,_unmasked__Os01G32660__chr:_Chr1_17894775-17920174_	17907679	17906708	10	0
SiMAPKK1-OsMAPKK1
#org1	org1_start	org1_end	org2	org2_start	org2_end	score	evalue
Org1_Setaria_italica__foxtail_millet___JGI_v2.1,_unmasked__Si006786m__chr:_scaffold_4_2433503-2457094_	2443841	2444431	Org2_Oryza_sativa_japonica__Rice___MSU_Rice_Genome_Annotation_v7,_unmasked__Os06g05520__chr:_Chr6_2488847-2512901_	2499015	2499624	10	0
Org1_Setaria_italica__foxtail_millet___JGI_v2.1,_unmasked__Si006786m__chr:_scaffold_4_2433503-2457094_	2444754	2447335	Org2_Oryza_sativa_japonica__Rice___MSU_Rice_Genome_Annotation_v7,_unmasked__Os06g05520__chr:_Chr6_2488847-2512901_	2500653	2503064	10	0
Org1_Setaria_italica__foxtail_millet___JGI_v2.1,_unmasked__Si006786m__chr:_scaffold_4_2433503-2457094_	2449146	2449725	Org2_Oryza_sativa_japonica__Rice___MSU_Rice_Genome_Annotation_v7,_unmasked__Os06g05520__chr:_Chr6_2488847-2512901_	2505818	2506468	10	0
Org1_Setaria_italica__foxtail_millet___JGI_v2.1,_unmasked__Si006786m__chr:_scaffold_4_2433503-2457094_	2450651	2452585	Org2_Oryza_sativa_japonica__Rice___MSU_Rice_Genome_Annotation_v7,_unmasked__Os06g05520__chr:_Chr6_2488847-2512901_	2506902	2508979	10	0
Org1_Setaria_italica__foxtail_millet___JGI_v2.1,_unmasked__Si006786m__chr:_scaffold_4_2433503-2457094_	2453539	2455291	Org2_Oryza_sativa_japonica__Rice___MSU_Rice_Genome_Annotation_v7,_unmasked__Os06g05520__chr:_Chr6_2488847-2512901_	2510192	2512067	10	0
SiMAPKK1-OsMAPKK6
#org1	org1_start	org1_end	org2	org2_start	org2_end	score	evalue
Org1_Setaria_italica__foxtail_millet___JGI_v2.1,_unmasked__Si006786m__chr:_scaffold_4_2433503-2457094_	2438038	2438356	Org2_Oryza_sativa_japonica__Rice___MSU_Rice_Genome_Annotation_v7,_unmasked__Os01G32660__chr:_Chr1_17894775-17920174_	17911207	17911545	10	0
Org1_Setaria_italica__foxtail_millet___JGI_v2.1,_unmasked__Si006786m__chr:_scaffold_4_2433503-2457094_	2447372	2447655	Org2_Oryza_sativa_japonica__Rice___MSU_Rice_Genome_Annotation_v7,_unmasked__Os01G32660__chr:_Chr1_17894775-17920174_	17912739	17912462	10	0
Org1_Setaria_italica__foxtail_millet___JGI_v2.1,_unmasked__Si006786m__chr:_scaffold_4_2433503-2457094_	2438066	2438372	Org2_Oryza_sativa_japonica__Rice___MSU_Rice_Genome_Annotation_v7,_unmasked__Os01G32660__chr:_Chr1_17894775-17920174_	17914166	17913880	10	0
Org1_Setaria_italica__foxtail_millet___JGI_v2.1,_unmasked__Si006786m__chr:_scaffold_4_2433503-2457094_	2447333	2447645	Org2_Oryza_sativa_japonica__Rice___MSU_Rice_Genome_Annotation_v7,_unmasked__Os01G32660__chr:_Chr1_17894775-17920174_	17911214	17911528	10	0
Org1_Setaria_italica__foxtail_millet___JGI_v2.1,_unmasked__Si006786m__chr:_scaffold_4_2433503-2457094_	2447337	2447643	Org2_Oryza_sativa_japonica__Rice___MSU_Rice_Genome_Annotation_v7,_unmasked__Os01G32660__chr:_Chr1_17894775-17920174_	17912437	17912737	10	0
Org1_Setaria_italica__foxtail_millet___JGI_v2.1,_unmasked__Si006786m__chr:_scaffold_4_2433503-2457094_	2438057	2438350	Org2_Oryza_sativa_japonica__Rice___MSU_Rice_Genome_Annotation_v7,_unmasked__Os01G32660__chr:_Chr1_17894775-17920174_	17912466	17912755	10	0
Org1_Setaria_italica__foxtail_millet___JGI_v2.1,_unmasked__Si006786m__chr:_scaffold_4_2433503-2457094_	2447362	2447681	Org2_Oryza_sativa_japonica__Rice___MSU_Rice_Genome_Annotation_v7,_unmasked__Os01G32660__chr:_Chr1_17894775-17920174_	17913884	17914206	10	0
Org1_Setaria_italica__foxtail_millet___JGI_v2.1,_unmasked__Si006786m__chr:_scaffold_4_2433503-2457094_	2447362	2447671	Org2_Oryza_sativa_japonica__Rice___MSU_Rice_Genome_Annotation_v7,_unmasked__Os01G32660__chr:_Chr1_17894775-17920174_	17904569	17904265	10	0
Org1_Setaria_italica__foxtail_millet___JGI_v2.1,_unmasked__Si006786m__chr:_scaffold_4_2433503-2457094_	2444760	2445611	Org2_Oryza_sativa_japonica__Rice___MSU_Rice_Genome_Annotation_v7,_unmasked__Os01G32660__chr:_Chr1_17894775-17920174_	17907601	17906694	10	0
Org1_Setaria_italica__foxtail_millet___JGI_v2.1,_unmasked__Si006786m__chr:_scaffold_4_2433503-2457094_	2438060	2438375	Org2_Oryza_sativa_japonica__Rice___MSU_Rice_Genome_Annotation_v7,_unmasked__Os01G32660__chr:_Chr1_17894775-17920174_	17911530	17911216	10	0
Org1_Setaria_italica__foxtail_millet___JGI_v2.1,_unmasked__Si006786m__chr:_scaffold_4_2433503-2457094_	2447365	2447673	Org2_Oryza_sativa_japonica__Rice___MSU_Rice_Genome_Annotation_v7,_unmasked__Os01G32660__chr:_Chr1_17894775-17920174_	17911535	17911225	10	0
SiMAPKK6-1-OsMAPKK1
#org1	org1_start	org1_end	org2	org2_start	org2_end	score	evalue
Org1_Setaria_italica__foxtail_millet___JGI_v2.1,_unmasked__Si022487m__chr:_scaffold_3_3933100-3957308_	3944432	3945301	Org2_Oryza_sativa_japonica__Rice___MSU_Rice_Genome_Annotation_v7,_unmasked__Os06g05520__chr:_Chr6_2488847-2512901_	2500643	2501505	10	0
Org1_Setaria_italica__foxtail_millet___JGI_v2.1,_unmasked__Si022487m__chr:_scaffold_3_3933100-3957308_	3946040	3946140	Org2_Oryza_sativa_japonica__Rice___MSU_Rice_Genome_Annotation_v7,_unmasked__Os06g05520__chr:_Chr6_2488847-2512901_	2501687	2501787	10	0
SiMAPKK6-1-OsMAPKK6
#org1	org1_start	org1_end	org2	org2_start	org2_end	score	evalue
Org1_Setaria_italica__foxtail_millet___JGI_v2.1,_unmasked__Si022487m__chr:_scaffold_3_3933100-3957308_	3936019	3936353	Org2_Oryza_sativa_japonica__Rice___MSU_Rice_Genome_Annotation_v7,_unmasked__Os01G32660__chr:_Chr1_17894775-17920174_	17911210	17911535	10	0
Org1_Setaria_italica__foxtail_millet___JGI_v2.1,_unmasked__Si022487m__chr:_scaffold_3_3933100-3957308_	3936032	3936319	Org2_Oryza_sativa_japonica__Rice___MSU_Rice_Genome_Annotation_v7,_unmasked__Os01G32660__chr:_Chr1_17894775-17920174_	17912442	17912721	10	0
Org1_Setaria_italica__foxtail_millet___JGI_v2.1,_unmasked__Si022487m__chr:_scaffold_3_3933100-3957308_	3946919	3947281	Org2_Oryza_sativa_japonica__Rice___MSU_Rice_Genome_Annotation_v7,_unmasked__Os01G32660__chr:_Chr1_17894775-17920174_	17905253	17904895	10	0
Org1_Setaria_italica__foxtail_millet___JGI_v2.1,_unmasked__Si022487m__chr:_scaffold_3_3933100-3957308_	3944398	3946892	Org2_Oryza_sativa_japonica__Rice___MSU_Rice_Genome_Annotation_v7,_unmasked__Os01G32660__chr:_Chr1_17894775-17920174_	17907647	17905536	10	0
Org1_Setaria_italica__foxtail_millet___JGI_v2.1,_unmasked__Si022487m__chr:_scaffold_3_3933100-3957308_	3943229	3943713	Org2_Oryza_sativa_japonica__Rice___MSU_Rice_Genome_Annotation_v7,_unmasked__Os01G32660__chr:_Chr1_17894775-17920174_	17909929	17909500	10	0
Org1_Setaria_italica__foxtail_millet___JGI_v2.1,_unmasked__Si022487m__chr:_scaffold_3_3933100-3957308_	3936050	3936336	Org2_Oryza_sativa_japonica__Rice___MSU_Rice_Genome_Annotation_v7,_unmasked__Os01G32660__chr:_Chr1_17894775-17920174_	17911541	17911264	10	0
Org1_Setaria_italica__foxtail_millet___JGI_v2.1,_unmasked__Si022487m__chr:_scaffold_3_3933100-3957308_	3936025	3936282	Org2_Oryza_sativa_japonica__Rice___MSU_Rice_Genome_Annotation_v7,_unmasked__Os01G32660__chr:_Chr1_17894775-17920174_	17914207	17913948	10	0
SiMAPKK6-2-OsMAPKK1
#org1	org1_start	org1_end	org2	org2_start	org2_end	score	evalue
Org1_Setaria_italica__foxtail_millet___JGI_v2.1,_unmasked__Si002024m__chr:_scaffold_5_35550223-35574667_	35561835	35562683	Org2_Oryza_sativa_japonica__Rice___MSU_Rice_Genome_Annotation_v7,_unmasked__Os06g05520__chr:_Chr6_2488847-2512901_	2500664	2501509	10	0
Org1_Setaria_italica__foxtail_millet___JGI_v2.1,_unmasked__Si002024m__chr:_scaffold_5_35550223-35574667_	35563130	35563230	Org2_Oryza_sativa_japonica__Rice___MSU_Rice_Genome_Annotation_v7,_unmasked__Os06g05520__chr:_Chr6_2488847-2512901_	2501687	2501787	10	0
SiMAPKK6-2-OsMAPKK6
#org1	org1_start	org1_end	org2	org2_start	org2_end	score	evalue
Org1_Oryza_sativa_japonica__Rice___MSU_Rice_Genome_Annotation_v7,_unmasked__Os01G32660__chr:_Chr1_17894775-17920174_	17904292	17904445	Org2_Setaria_italica__foxtail_millet___JGI_v2.1,_unmasked__Si002024m__chr:_scaffold_5_35550223-35574667_	35555117	35555262	10	0
Org1_Oryza_sativa_japonica__Rice___MSU_Rice_Genome_Annotation_v7,_unmasked__Os01G32660__chr:_Chr1_17894775-17920174_	17914010	17914205	Org2_Setaria_italica__foxtail_millet___JGI_v2.1,_unmasked__Si002024m__chr:_scaffold_5_35550223-35574667_	35555262	35555057	10	0
Org1_Oryza_sativa_japonica__Rice___MSU_Rice_Genome_Annotation_v7,_unmasked__Os01G32660__chr:_Chr1_17894775-17920174_	17911246	17911515	Org2_Setaria_italica__foxtail_millet___JGI_v2.1,_unmasked__Si002024m__chr:_scaffold_5_35550223-35574667_	35568195	35568459	10	0
Org1_Oryza_sativa_japonica__Rice___MSU_Rice_Genome_Annotation_v7,_unmasked__Os01G32660__chr:_Chr1_17894775-17920174_	17905061	17905954	Org2_Setaria_italica__foxtail_millet___JGI_v2.1,_unmasked__Si002024m__chr:_scaffold_5_35550223-35574667_	35564567	35563895	10	0
Org1_Oryza_sativa_japonica__Rice___MSU_Rice_Genome_Annotation_v7,_unmasked__Os01G32660__chr:_Chr1_17894775-17920174_	17906078	17907647	Org2_Setaria_italica__foxtail_millet___JGI_v2.1,_unmasked__Si002024m__chr:_scaffold_5_35550223-35574667_	35563278	35561781	10	0
Org1_Oryza_sativa_japonica__Rice___MSU_Rice_Genome_Annotation_v7,_unmasked__Os01G32660__chr:_Chr1_17894775-17920174_	17909378	17910014	Org2_Setaria_italica__foxtail_millet___JGI_v2.1,_unmasked__Si002024m__chr:_scaffold_5_35550223-35574667_	35561024	35560394	10	0
Org1_Oryza_sativa_japonica__Rice___MSU_Rice_Genome_Annotation_v7,_unmasked__Os01G32660__chr:_Chr1_17894775-17920174_	17911222	17911535	Org2_Setaria_italica__foxtail_millet___JGI_v2.1,_unmasked__Si002024m__chr:_scaffold_5_35550223-35574667_	35568494	35568195	10	0
Org1_Oryza_sativa_japonica__Rice___MSU_Rice_Genome_Annotation_v7,_unmasked__Os01G32660__chr:_Chr1_17894775-17920174_	17911741	17912230	Org2_Setaria_italica__foxtail_millet___JGI_v2.1,_unmasked__Si002024m__chr:_scaffold_5_35550223-35574667_	35552158	35551730	10	0
Org1_Oryza_sativa_japonica__Rice___MSU_Rice_Genome_Annotation_v7,_unmasked__Os01G32660__chr:_Chr1_17894775-17920174_	17911788	17912266	Org2_Setaria_italica__foxtail_millet___JGI_v2.1,_unmasked__Si002024m__chr:_scaffold_5_35550223-35574667_	35559593	35559116	10	0
Org1_Oryza_sativa_japonica__Rice___MSU_Rice_Genome_Annotation_v7,_unmasked__Os01G32660__chr:_Chr1_17894775-17920174_	17912483	17912751	Org2_Setaria_italica__foxtail_millet___JGI_v2.1,_unmasked__Si002024m__chr:_scaffold_5_35550223-35574667_	35568460	35568195	10	0
VvMAPKK2-PtMAPKK2-1
#org1	org1_start	org1_end	org2	org2_start	org2_end	score	evalue
Org1_Populus_trichocarpa__Poplar;_cotton_wood___JGI_v3,_unmasked__PAC:27010837__chr:_18_5242819-5266901_	5253258	5253391	Org2_PreDicot:_Eudicot_Prehexaploid_Gamma_Ancestor__EPGA___Zheng_and_Sankoff_v2,_unmasked__GSVIVG01015155001__chr:_30_862376-883440_	872401	872532	10	0
Org1_Populus_trichocarpa__Poplar;_cotton_wood___JGI_v3,_unmasked__PAC:27010837__chr:_18_5242819-5266901_	5253639	5253776	Org2_PreDicot:_Eudicot_Prehexaploid_Gamma_Ancestor__EPGA___Zheng_and_Sankoff_v2,_unmasked__GSVIVG01015155001__chr:_30_862376-883440_	872537	872674	10	0
Org1_Populus_trichocarpa__Poplar;_cotton_wood___JGI_v3,_unmasked__PAC:27010837__chr:_18_5242819-5266901_	5254445	5255295	Org2_PreDicot:_Eudicot_Prehexaploid_Gamma_Ancestor__EPGA___Zheng_and_Sankoff_v2,_unmasked__GSVIVG01015155001__chr:_30_862376-883440_	872651	873304	10	0
Org1_Populus_trichocarpa__Poplar;_cotton_wood___JGI_v3,_unmasked__PAC:27010837__chr:_18_5242819-5266901_	5255999	5256089	Org2_PreDicot:_Eudicot_Prehexaploid_Gamma_Ancestor__EPGA___Zheng_and_Sankoff_v2,_unmasked__GSVIVG01015155001__chr:_30_862376-883440_	873350	873440	10	0
Org1_Populus_trichocarpa__Poplar;_cotton_wood___JGI_v3,_unmasked__PAC:27010837__chr:_18_5242819-5266901_	5263371	5263596	Org2_PreDicot:_Eudicot_Prehexaploid_Gamma_Ancestor__EPGA___Zheng_and_Sankoff_v2,_unmasked__GSVIVG01015155001__chr:_30_862376-883440_	868181	868012	10	0
Org1_Populus_trichocarpa__Poplar;_cotton_wood___JGI_v3,_unmasked__PAC:27010837__chr:_18_5242819-5266901_	5261306	5261624	Org2_PreDicot:_Eudicot_Prehexaploid_Gamma_Ancestor__EPGA___Zheng_and_Sankoff_v2,_unmasked__GSVIVG01015155001__chr:_30_862376-883440_	869484	869238	10	0
VvMAPKK2-PtMAPKK2-2
#org1	org1_start	org1_end	org2	org2_start	org2_end	score	evalue
Org1_Vitis_vinifera__grape___French_National_Sequence_Center_v2,_unmasked__GSVIVG01015155001__chr:_11_1407439-1434337_	1417078	1418523	Org2_Populus_trichocarpa__Poplar;_cotton_wood___JGI_v3,_unmasked__PAC:27003742__chr:_6_12499701-12523641_	12509326	12510444	10	0
Org1_Vitis_vinifera__grape___French_National_Sequence_Center_v2,_unmasked__GSVIVG01015155001__chr:_11_1407439-1434337_	1419714	1420594	Org2_Populus_trichocarpa__Poplar;_cotton_wood___JGI_v3,_unmasked__PAC:27003742__chr:_6_12499701-12523641_	12511145	12512032	10	0
Org1_Vitis_vinifera__grape___French_National_Sequence_Center_v2,_unmasked__GSVIVG01015155001__chr:_11_1407439-1434337_	1421080	1421188	Org2_Populus_trichocarpa__Poplar;_cotton_wood___JGI_v3,_unmasked__PAC:27003742__chr:_6_12499701-12523641_	12512382	12512481	10	0
VvMAPKK2-PtMAPKK6
#org1	org1_start	org1_end	org2	org2_start	org2_end	score	evalue
Org1_Vitis_vinifera__grape___French_National_Sequence_Center_v2,_unmasked__GSVIVG01015155001__chr:_11_1407439-1434337_	1418342	1418522	Org2_Populus_trichocarpa__Poplar;_cotton_wood___JGI_v3,_unmasked__PAC:27010866__chr:_18_8729198-8751774_	8739574	8739775	10	0
Org1_Vitis_vinifera__grape___French_National_Sequence_Center_v2,_unmasked__GSVIVG01015155001__chr:_11_1407439-1434337_	1419676	1420617	Org2_Populus_trichocarpa__Poplar;_cotton_wood___JGI_v3,_unmasked__PAC:27010866__chr:_18_8729198-8751774_	8739890	8740927	10	0
VvMAPKK6-PtMAPKK2-1
#org1	org1_start	org1_end	org2	org2_start	org2_end	score	evalue
Org1_Vitis_vinifera__grape___French_National_Sequence_Center_v2,_unmasked__GSVIVG01015283001__chr:_11_2367698-2391398_	2378345	2378895	Org2_Populus_trichocarpa__Poplar;_cotton_wood___JGI_v3,_unmasked__PAC:27010837__chr:_18_5242819-5266901_	5253300	5253776	10	0
Org1_Vitis_vinifera__grape___French_National_Sequence_Center_v2,_unmasked__GSVIVG01015283001__chr:_11_2367698-2391398_	2379781	2380679	Org2_Populus_trichocarpa__Poplar;_cotton_wood___JGI_v3,_unmasked__PAC:27010837__chr:_18_5242819-5266901_	5254455	5255304	10	0
VvMAPKK6-PtMAPKK2-2
#org1	org1_start	org1_end	org2	org2_start	org2_end	score	evalue
Org1_Populus_trichocarpa__Poplar;_cotton_wood___JGI_v3,_unmasked__PAC:27003742__chr:_6_12499701-12523641_	12510343	12510443	Org2_PreDicot:_Eudicot_Prehexaploid_Gamma_Ancestor__EPGA___Zheng_and_Sankoff_v2,_unmasked__GSVIVG01015283001__chr:_30_1144755-1165819_	1154950	1155050	10	0
Org1_Populus_trichocarpa__Poplar;_cotton_wood___JGI_v3,_unmasked__PAC:27003742__chr:_6_12499701-12523641_	12511126	12512024	Org2_PreDicot:_Eudicot_Prehexaploid_Gamma_Ancestor__EPGA___Zheng_and_Sankoff_v2,_unmasked__GSVIVG01015283001__chr:_30_1144755-1165819_	1155020	1155680	10	0
VvMAPKK6-PtMAPKK6
#org1	org1_start	org1_end	org2	org2_start	org2_end	score	evalue
Org1_Vitis_vinifera__grape___French_National_Sequence_Center_v2,_unmasked__GSVIVG01015283001__chr:_11_2367698-2391398_	2372575	2373931	Org2_Populus_trichocarpa__Poplar;_cotton_wood___JGI_v3,_unmasked__PAC:27010866__chr:_18_8729198-8751774_	8743510	8744864	10	0
Org1_Vitis_vinifera__grape___French_National_Sequence_Center_v2,_unmasked__GSVIVG01015283001__chr:_11_2367698-2391398_	2377721	2377837	Org2_Populus_trichocarpa__Poplar;_cotton_wood___JGI_v3,_unmasked__PAC:27010866__chr:_18_8729198-8751774_	8739254	8739374	10	0
Org1_Vitis_vinifera__grape___French_National_Sequence_Center_v2,_unmasked__GSVIVG01015283001__chr:_11_2367698-2391398_	2378348	2378437	Org2_Populus_trichocarpa__Poplar;_cotton_wood___JGI_v3,_unmasked__PAC:27010866__chr:_18_8729198-8751774_	8739450	8739545	10	0
Org1_Vitis_vinifera__grape___French_National_Sequence_Center_v2,_unmasked__GSVIVG01015283001__chr:_11_2367698-2391398_	2378696	2378912	Org2_Populus_trichocarpa__Poplar;_cotton_wood___JGI_v3,_unmasked__PAC:27010866__chr:_18_8729198-8751774_	8739577	8739792	10	0
Org1_Vitis_vinifera__grape___French_National_Sequence_Center_v2,_unmasked__GSVIVG01015283001__chr:_11_2367698-2391398_	2379780	2381316	Org2_Populus_trichocarpa__Poplar;_cotton_wood___JGI_v3,_unmasked__PAC:27010866__chr:_18_8729198-8751774_	8739940	8741512	10	0
GmMAPKK6-1--MtMAPKK6
#org1	org1_start	org1_end	org2	org2_start	org2_end	score	evalue
Org1_Glycine_max__soybean___Phytozome_vV9.0,_unmasked__PAC:26346064__chr:_Gm10_18454593-18571277_	18508081	18509721	Org2_Medicago_truncatula__barrel_medic__strain_A17__JCVI_v4,_unmasked__Medtr6g090470.1__chr:_6_34003017-34108389_	34067665	34069302	10	0
Org1_Glycine_max__soybean___Phytozome_vV9.0,_unmasked__PAC:26346064__chr:_Gm10_18454593-18571277_	18518464	18521456	Org2_Medicago_truncatula__barrel_medic__strain_A17__JCVI_v4,_unmasked__Medtr6g090470.1__chr:_6_34003017-34108389_	34055290	34052859	10	0
Org1_Glycine_max__soybean___Phytozome_vV9.0,_unmasked__PAC:26346064__chr:_Gm10_18454593-18571277_	18504808	18505187	Org2_Medicago_truncatula__barrel_medic__strain_A17__JCVI_v4,_unmasked__Medtr6g090470.1__chr:_6_34003017-34108389_	34056907	34056520	10	0
Org1_Glycine_max__soybean___Phytozome_vV9.0,_unmasked__PAC:26346064__chr:_Gm10_18454593-18571277_	18504332	18504744	Org2_Medicago_truncatula__barrel_medic__strain_A17__JCVI_v4,_unmasked__Medtr6g090470.1__chr:_6_34003017-34108389_	34058623	34058225	10	0
Org1_Glycine_max__soybean___Phytozome_vV9.0,_unmasked__PAC:26346064__chr:_Gm10_18454593-18571277_	18509966	18510993	Org2_Medicago_truncatula__barrel_medic__strain_A17__JCVI_v4,_unmasked__Medtr6g090470.1__chr:_6_34003017-34108389_	34067186	34066118	10	0
Org1_Glycine_max__soybean___Phytozome_vV9.0,_unmasked__PAC:26346064__chr:_Gm10_18454593-18571277_	18506241	18507677	Org2_Medicago_truncatula__barrel_medic__strain_A17__JCVI_v4,_unmasked__Medtr6g090470.1__chr:_6_34003017-34108389_	34069143	34067671	10	0
GmMAPKK6-1--PvMAPKK6
#org1	org1_start	org1_end	org2	org2_start	org2_end	score	evalue
Org1_Phaseolus_vulgaris__common_bean___JGI_v1,_unmasked__Phvul.004G174500.1__chr:_4_45477276-45501481_	45487011	45488342	Org2_Glycine_max__soybean___Phytozome_vV9.0,_unmasked__PAC:26346064__chr:_Gm10_18494593-18531277_	18504195	18505643	10	0
Org1_Phaseolus_vulgaris__common_bean___JGI_v1,_unmasked__Phvul.004G174500.1__chr:_4_45477276-45501481_	45488674	45491579	Org2_Glycine_max__soybean___Phytozome_vV9.0,_unmasked__PAC:26346064__chr:_Gm10_18494593-18531277_	18518362	18521626	10	0
Org1_Phaseolus_vulgaris__common_bean___JGI_v1,_unmasked__Phvul.004G174500.1__chr:_4_45477276-45501481_	45490676	45490948	Org2_Glycine_max__soybean___Phytozome_vV9.0,_unmasked__PAC:26346064__chr:_Gm10_18494593-18531277_	18509721	18509437	10	0
GmMAPKK6-1--GmMAPKK6-2
#org1	org1_start	org1_end	org2	org2_start	org2_end	score	evalue
Org1_Glycine_max__soybean___Phytozome_vV9.0,_unmasked__PAC:26290432__chr:_Gm02_36280448-36311474_	36298875	36299759	Org2_Glycine_max__soybean___Phytozome_vV9.0,_unmasked__PAC:26346064__chr:_Gm10_18494593-18531277_	18508205	18509098	10	0
Org1_Glycine_max__soybean___Phytozome_vV9.0,_unmasked__PAC:26290432__chr:_Gm02_36280448-36311474_	36295611	36295724	Org2_Glycine_max__soybean___Phytozome_vV9.0,_unmasked__PAC:26346064__chr:_Gm10_18494593-18531277_	18517021	18516904	10	0
Org1_Glycine_max__soybean___Phytozome_vV9.0,_unmasked__PAC:26290432__chr:_Gm02_36280448-36311474_	36300242	36300417	Org2_Glycine_max__soybean___Phytozome_vV9.0,_unmasked__PAC:26346064__chr:_Gm10_18494593-18531277_	18517713	18517554	10	0
Org1_Glycine_max__soybean___Phytozome_vV9.0,_unmasked__PAC:26290432__chr:_Gm02_36280448-36311474_	36290017	36293782	Org2_Glycine_max__soybean___Phytozome_vV9.0,_unmasked__PAC:26346064__chr:_Gm10_18494593-18531277_	18521767	18517759	10	0
Org1_Glycine_max__soybean___Phytozome_vV9.0,_unmasked__PAC:26290432__chr:_Gm02_36280448-36311474_	36301499	36301578	Org2_Glycine_max__soybean___Phytozome_vV9.0,_unmasked__PAC:26346064__chr:_Gm10_18494593-18531277_	18521242	18521163	10	0
Org1_Glycine_max__soybean___Phytozome_vV9.0,_unmasked__PAC:26290432__chr:_Gm02_36280448-36311474_	36293015	36293321	Org2_Glycine_max__soybean___Phytozome_vV9.0,_unmasked__PAC:26346064__chr:_Gm10_18494593-18531277_	18518263	18518569	10	0
Org1_Glycine_max__soybean___Phytozome_vV9.0,_unmasked__PAC:26290432__chr:_Gm02_36280448-36311474_	36299957	36300064	Org2_Glycine_max__soybean___Phytozome_vV9.0,_unmasked__PAC:26346064__chr:_Gm10_18494593-18531277_	18520256	18520361	10	0
Org1_Glycine_max__soybean___Phytozome_vV9.0,_unmasked__PAC:26290432__chr:_Gm02_36280448-36311474_	36299771	36299891	Org2_Glycine_max__soybean___Phytozome_vV9.0,_unmasked__PAC:26346064__chr:_Gm10_18494593-18531277_	18520257	18520378	10	0
Org1_Glycine_max__soybean___Phytozome_vV9.0,_unmasked__PAC:26290432__chr:_Gm02_36280448-36311474_	36300297	36301500	Org2_Glycine_max__soybean___Phytozome_vV9.0,_unmasked__PAC:26346064__chr:_Gm10_18494593-18531277_	18505787	18504567	10	0
Org1_Glycine_max__soybean___Phytozome_vV9.0,_unmasked__PAC:26290432__chr:_Gm02_36280448-36311474_	36300059	36300157	Org2_Glycine_max__soybean___Phytozome_vV9.0,_unmasked__PAC:26346064__chr:_Gm10_18494593-18531277_	18506684	18506586	10	0
Org1_Glycine_max__soybean___Phytozome_vV9.0,_unmasked__PAC:26290432__chr:_Gm02_36280448-36311474_	36298665	36299771	Org2_Glycine_max__soybean___Phytozome_vV9.0,_unmasked__PAC:26346064__chr:_Gm10_18494593-18531277_	18507771	18506676	10	0
Org1_Glycine_max__soybean___Phytozome_vV9.0,_unmasked__PAC:26290432__chr:_Gm02_36280448-36311474_	36295973	36296961	Org2_Glycine_max__soybean___Phytozome_vV9.0,_unmasked__PAC:26346064__chr:_Gm10_18494593-18531277_	18511037	18509974	10	0
Org1_Glycine_max__soybean___Phytozome_vV9.0,_unmasked__PAC:26290432__chr:_Gm02_36280448-36311474_	36294742	36295993	Org2_Glycine_max__soybean___Phytozome_vV9.0,_unmasked__PAC:26346064__chr:_Gm10_18494593-18531277_	18517551	18516631	10	0
GmMAPKK6-2--MtMAPKK6
#org1	org1_start	org1_end	org2	org2_start	org2_end	score	evalue
Org1_Medicago_truncatula__barrel_medic__strain_A17__JCVI_v4,_unmasked__Medtr6g090470__chr:_6_34042726-34068518_	34052845	34055290	Org2_Glycine_max__soybean___Phytozome_vV9.0,_unmasked__PAC:26290432__chr:_Gm02_36280448-36311474_	36290252	36293088	10	0
Org1_Medicago_truncatula__barrel_medic__strain_A17__JCVI_v4,_unmasked__Medtr6g090470__chr:_6_34042726-34068518_	34053052	34053132	Org2_Glycine_max__soybean___Phytozome_vV9.0,_unmasked__PAC:26290432__chr:_Gm02_36280448-36311474_	36301499	36301579	10	0
Org1_Medicago_truncatula__barrel_medic__strain_A17__JCVI_v4,_unmasked__Medtr6g090470__chr:_6_34042726-34068518_	34056520	34056882	Org2_Glycine_max__soybean___Phytozome_vV9.0,_unmasked__PAC:26290432__chr:_Gm02_36280448-36311474_	36300906	36301246	10	0
Org1_Medicago_truncatula__barrel_medic__strain_A17__JCVI_v4,_unmasked__Medtr6g090470__chr:_6_34042726-34068518_	34058224	34058397	Org2_Glycine_max__soybean___Phytozome_vV9.0,_unmasked__PAC:26290432__chr:_Gm02_36280448-36311474_	36301321	36301482	10	0
Org1_Medicago_truncatula__barrel_medic__strain_A17__JCVI_v4,_unmasked__Medtr6g090470__chr:_6_34042726-34068518_	34065014	34067388	Org2_Glycine_max__soybean___Phytozome_vV9.0,_unmasked__PAC:26290432__chr:_Gm02_36280448-36311474_	36294917	36297187	10	0
Org1_Medicago_truncatula__barrel_medic__strain_A17__JCVI_v4,_unmasked__Medtr6g090470__chr:_6_34042726-34068518_	34067672	34068517	Org2_Glycine_max__soybean___Phytozome_vV9.0,_unmasked__PAC:26290432__chr:_Gm02_36280448-36311474_	36298752	36299601	10	0
GmMAPKK1-1--PvMAPKK1
#org1	org1_start	org1_end	org2	org2_start	org2_end	score	evalue
Org1_Glycine_max__soybean___Phytozome_vV9.0,_unmasked__PAC:26330184__chr:_Gm15_15720810-15825362_	15752418	15752559	Org2_Phaseolus_vulgaris__common_bean___JGI_v1,_unmasked__Phvul.009G229800.1__chr:_9_33884787-33989650_	33980436	33980572	10	0
Org1_Glycine_max__soybean___Phytozome_vV9.0,_unmasked__PAC:26330184__chr:_Gm15_15720810-15825362_	15773367	15773494	Org2_Phaseolus_vulgaris__common_bean___JGI_v1,_unmasked__Phvul.009G229800.1__chr:_9_33884787-33989650_	33936598	33936477	10	0
Org1_Glycine_max__soybean___Phytozome_vV9.0,_unmasked__PAC:26330184__chr:_Gm15_15720810-15825362_	15773691	15775832	Org2_Phaseolus_vulgaris__common_bean___JGI_v1,_unmasked__Phvul.009G229800.1__chr:_9_33884787-33989650_	33936558	33934548	10	0
Org1_Glycine_max__soybean___Phytozome_vV9.0,_unmasked__PAC:26330184__chr:_Gm15_15720810-15825362_	15778360	15778763	Org2_Phaseolus_vulgaris__common_bean___JGI_v1,_unmasked__Phvul.009G229800.1__chr:_9_33884787-33989650_	33928325	33927981	10	0
Org1_Glycine_max__soybean___Phytozome_vV9.0,_unmasked__PAC:26330184__chr:_Gm15_15720810-15825362_	15783379	15784795	Org2_Phaseolus_vulgaris__common_bean___JGI_v1,_unmasked__Phvul.009G229800.1__chr:_9_33884787-33989650_	33924643	33923117	10	0
Org1_Glycine_max__soybean___Phytozome_vV9.0,_unmasked__PAC:26330184__chr:_Gm15_15720810-15825362_	15784770	15784856	Org2_Phaseolus_vulgaris__common_bean___JGI_v1,_unmasked__Phvul.009G229800.1__chr:_9_33884787-33989650_	33922980	33922894	10	0
Org1_Glycine_max__soybean___Phytozome_vV9.0,_unmasked__PAC:26330184__chr:_Gm15_15720810-15825362_	15786466	15787038	Org2_Phaseolus_vulgaris__common_bean___JGI_v1,_unmasked__Phvul.009G229800.1__chr:_9_33884787-33989650_	33922876	33922473	10	0
Org1_Glycine_max__soybean___Phytozome_vV9.0,_unmasked__PAC:26330184__chr:_Gm15_15720810-15825362_	15789358	15790721	Org2_Phaseolus_vulgaris__common_bean___JGI_v1,_unmasked__Phvul.009G229800.1__chr:_9_33884787-33989650_	33911641	33910554	10	0
Org1_Glycine_max__soybean___Phytozome_vV9.0,_unmasked__PAC:26330184__chr:_Gm15_15720810-15825362_	15793829	15796825	Org2_Phaseolus_vulgaris__common_bean___JGI_v1,_unmasked__Phvul.009G229800.1__chr:_9_33884787-33989650_	33910405	33907352	10	0
Org1_Glycine_max__soybean___Phytozome_vV9.0,_unmasked__PAC:26330184__chr:_Gm15_15720810-15825362_	15795808	15795979	Org2_Phaseolus_vulgaris__common_bean___JGI_v1,_unmasked__Phvul.009G229800.1__chr:_9_33884787-33989650_	33908788	33908613	10	0
Org1_Glycine_max__soybean___Phytozome_vV9.0,_unmasked__PAC:26330184__chr:_Gm15_15720810-15825362_	15797246	15798043	Org2_Phaseolus_vulgaris__common_bean___JGI_v1,_unmasked__Phvul.009G229800.1__chr:_9_33884787-33989650_	33907385	33906716	10	0
Org1_Glycine_max__soybean___Phytozome_vV9.0,_unmasked__PAC:26330184__chr:_Gm15_15720810-15825362_	15752480	15752576	Org2_Phaseolus_vulgaris__common_bean___JGI_v1,_unmasked__Phvul.009G229800.1__chr:_9_33884787-33989650_	33980253	33980350	10	0
Org1_Glycine_max__soybean___Phytozome_vV9.0,_unmasked__PAC:26330184__chr:_Gm15_15720810-15825362_	15804804	15804912	Org2_Phaseolus_vulgaris__common_bean___JGI_v1,_unmasked__Phvul.009G229800.1__chr:_9_33884787-33989650_	33904035	33903933	10	0
Org1_Glycine_max__soybean___Phytozome_vV9.0,_unmasked__PAC:26330184__chr:_Gm15_15720810-15825362_	15806281	15806662	Org2_Phaseolus_vulgaris__common_bean___JGI_v1,_unmasked__Phvul.009G229800.1__chr:_9_33884787-33989650_	33903391	33903073	10	0
Org1_Glycine_max__soybean___Phytozome_vV9.0,_unmasked__PAC:26330184__chr:_Gm15_15720810-15825362_	15808791	15809152	Org2_Phaseolus_vulgaris__common_bean___JGI_v1,_unmasked__Phvul.009G229800.1__chr:_9_33884787-33989650_	33902008	33901646	10	0
Org1_Glycine_max__soybean___Phytozome_vV9.0,_unmasked__PAC:26330184__chr:_Gm15_15720810-15825362_	15809220	15809621	Org2_Phaseolus_vulgaris__common_bean___JGI_v1,_unmasked__Phvul.009G229800.1__chr:_9_33884787-33989650_	33901071	33900713	10	0
Org1_Glycine_max__soybean___Phytozome_vV9.0,_unmasked__PAC:26330184__chr:_Gm15_15720810-15825362_	15819369	15819911	Org2_Phaseolus_vulgaris__common_bean___JGI_v1,_unmasked__Phvul.009G229800.1__chr:_9_33884787-33989650_	33900053	33899531	10	0
Org1_Glycine_max__soybean___Phytozome_vV9.0,_unmasked__PAC:26330184__chr:_Gm15_15720810-15825362_	15821513	15824204	Org2_Phaseolus_vulgaris__common_bean___JGI_v1,_unmasked__Phvul.009G229800.1__chr:_9_33884787-33989650_	33899621	33897015	10	0
Org1_Glycine_max__soybean___Phytozome_vV9.0,_unmasked__PAC:26330184__chr:_Gm15_15720810-15825362_	15745432	15751751	Org2_Phaseolus_vulgaris__common_bean___JGI_v1,_unmasked__Phvul.009G229800.1__chr:_9_33884787-33989650_	33961568	33955694	10	0
Org1_Glycine_max__soybean___Phytozome_vV9.0,_unmasked__PAC:26330184__chr:_Gm15_15720810-15825362_	15751243	15751458	Org2_Phaseolus_vulgaris__common_bean___JGI_v1,_unmasked__Phvul.009G229800.1__chr:_9_33884787-33989650_	33956829	33956621	10	0
Org1_Glycine_max__soybean___Phytozome_vV9.0,_unmasked__PAC:26330184__chr:_Gm15_15720810-15825362_	15752567	15752631	Org2_Phaseolus_vulgaris__common_bean___JGI_v1,_unmasked__Phvul.009G229800.1__chr:_9_33884787-33989650_	33980317	33980253	10	0
Org1_Glycine_max__soybean___Phytozome_vV9.0,_unmasked__PAC:26330184__chr:_Gm15_15720810-15825362_	15752570	15752669	Org2_Phaseolus_vulgaris__common_bean___JGI_v1,_unmasked__Phvul.009G229800.1__chr:_9_33884787-33989650_	33980558	33980457	10	0
Org1_Glycine_max__soybean___Phytozome_vV9.0,_unmasked__PAC:26330184__chr:_Gm15_15720810-15825362_	15752777	15759871	Org2_Phaseolus_vulgaris__common_bean___JGI_v1,_unmasked__Phvul.009G229800.1__chr:_9_33884787-33989650_	33954612	33947435	10	0
Org1_Glycine_max__soybean___Phytozome_vV9.0,_unmasked__PAC:26330184__chr:_Gm15_15720810-15825362_	15763021	15771699	Org2_Phaseolus_vulgaris__common_bean___JGI_v1,_unmasked__Phvul.009G229800.1__chr:_9_33884787-33989650_	33945484	33938147	10	0
Org1_Glycine_max__soybean___Phytozome_vV9.0,_unmasked__PAC:26330184__chr:_Gm15_15720810-15825362_	15771631	15772459	Org2_Phaseolus_vulgaris__common_bean___JGI_v1,_unmasked__Phvul.009G229800.1__chr:_9_33884787-33989650_	33937834	33936946	10	0
GmMAPKK1-2--PvMAPKK1
#org1	org1_start	org1_end	org2	org2_start	org2_end	score	evalue
Org1_Glycine_max__soybean___Phytozome_vV9.0,_unmasked__PAC:26341371__chr:_Gm09_6568141-6594984_	6572706	6579004	Org2_Phaseolus_vulgaris__common_bean___JGI_v1,_unmasked__Phvul.009G229800.1__chr:_9_33924787-33949650_	33943781	33938147	10	0
Org1_Glycine_max__soybean___Phytozome_vV9.0,_unmasked__PAC:26341371__chr:_Gm09_6568141-6594984_	6578936	6579972	Org2_Phaseolus_vulgaris__common_bean___JGI_v1,_unmasked__Phvul.009G229800.1__chr:_9_33924787-33949650_	33937834	33936776	10	0
Org1_Glycine_max__soybean___Phytozome_vV9.0,_unmasked__PAC:26341371__chr:_Gm09_6568141-6594984_	6582630	6585180	Org2_Phaseolus_vulgaris__common_bean___JGI_v1,_unmasked__Phvul.009G229800.1__chr:_9_33924787-33949650_	33936543	33934452	10	0
Org1_Glycine_max__soybean___Phytozome_vV9.0,_unmasked__PAC:26341371__chr:_Gm09_6568141-6594984_	6590894	6591563	Org2_Phaseolus_vulgaris__common_bean___JGI_v1,_unmasked__Phvul.009G229800.1__chr:_9_33924787-33949650_	33928432	33927825	10	0
GmMAPKK2-1--PvMAPKK2
#org1	org1_start	org1_end	org2	org2_start	org2_end	score	evalue
Org1_Phaseolus_vulgaris__common_bean___JGI_v1,_unmasked__Phvul.003G134100.1__chr:_3_32489664-32514578_	32512804	32514578	Org2_Glycine_max__soybean___Phytozome_vV9.0,_unmasked__PAC:26317209__chr:_Gm13_20556417-20580315_	20559259	20557523	10	0
Org1_Phaseolus_vulgaris__common_bean___JGI_v1,_unmasked__Phvul.003G134100.1__chr:_3_32489664-32514578_	32499033	32509012	Org2_Glycine_max__soybean___Phytozome_vV9.0,_unmasked__PAC:26317209__chr:_Gm13_20556417-20580315_	20571149	20561239	10	0
GmMAPKK2-2--PvMAPKK2
#org1	org1_start	org1_end	org2	org2_start	org2_end	score	evalue
Org1_Phaseolus_vulgaris__common_bean___JGI_v1,_unmasked__Phvul.003G134100.1__chr:_3_32489664-32514578_	32498995	32508588	Org2_Glycine_max__soybean___Phytozome_vV9.0,_unmasked__PAC:26311827__chr:_Gm17_4233961-4257916_	4243083	4252625	10	0
Org1_Phaseolus_vulgaris__common_bean___JGI_v1,_unmasked__Phvul.003G134100.1__chr:_3_32489664-32514578_	32508588	32509024	Org2_Glycine_max__soybean___Phytozome_vV9.0,_unmasked__PAC:26311827__chr:_Gm17_4233961-4257916_	4253132	4253622	10	0
Org1_Phaseolus_vulgaris__common_bean___JGI_v1,_unmasked__Phvul.003G134100.1__chr:_3_32489664-32514578_	32512035	32514578	Org2_Glycine_max__soybean___Phytozome_vV9.0,_unmasked__PAC:26311827__chr:_Gm17_4233961-4257916_	4253948	4256918	10	0
BrMAPKK6-1--BrMAPKK6-2
#org1	org1_start	org1_end	org2	org2_start	org2_end	score	evalue
Org1_Brassica_rapa__BRAD-Brassica_database_vBRADv1.5,_unmasked__Bra006866__chr:_A03_5395408-5417159_	5403628	5404903	Org2_Brassica_rapa__BRAD-Brassica_database_vBRADv1.5,_unmasked__Bra002806__chr:_A10_7532749-7554643_	7549010	7547469	10	0
Org1_Brassica_rapa__BRAD-Brassica_database_vBRADv1.5,_unmasked__Bra006866__chr:_A03_5395408-5417159_	5404910	5405155	Org2_Brassica_rapa__BRAD-Brassica_database_vBRADv1.5,_unmasked__Bra002806__chr:_A10_7532749-7554643_	7545844	7545599	10	0
Org1_Brassica_rapa__BRAD-Brassica_database_vBRADv1.5,_unmasked__Bra006866__chr:_A03_5395408-5417159_	5405180	5407361	Org2_Brassica_rapa__BRAD-Brassica_database_vBRADv1.5,_unmasked__Bra002806__chr:_A10_7532749-7554643_	7544888	7542681	10	0
ZmMAPKK6--SbMAPKK6
#org1	org1_start	org1_end	org2	org2_start	org2_end	score	evalue
Org1_Zea_mays__maize;_corn___Phytozome_10__via_Gramene__vv3_unmasked,_unmasked__GRMZM2G167856__chr:_3_201956295-201983589_	201968930	201969028	Org2_Sorghum_bicolor__sorghum_:_copied_fasta_file_from_gid93__CoGe_v1.4_unmasked,_unmasked__SB03g033190__chr:_3_61549815-61574886_	61564071	61564170	10	0
Org1_Zea_mays__maize;_corn___Phytozome_10__via_Gramene__vv3_unmasked,_unmasked__GRMZM2G167856__chr:_3_201956295-201983589_	201981638	201982104	Org2_Sorghum_bicolor__sorghum_:_copied_fasta_file_from_gid93__CoGe_v1.4_unmasked,_unmasked__SB03g033190__chr:_3_61549815-61574886_	61552613	61552104	10	0
Org1_Zea_mays__maize;_corn___Phytozome_10__via_Gramene__vv3_unmasked,_unmasked__GRMZM2G167856__chr:_3_201956295-201983589_	201981149	201982205	Org2_Sorghum_bicolor__sorghum_:_copied_fasta_file_from_gid93__CoGe_v1.4_unmasked,_unmasked__SB03g033190__chr:_3_61549815-61574886_	61558533	61557538	10	0
Org1_Zea_mays__maize;_corn___Phytozome_10__via_Gramene__vv3_unmasked,_unmasked__GRMZM2G167856__chr:_3_201956295-201983589_	201975063	201975261	Org2_Sorghum_bicolor__sorghum_:_copied_fasta_file_from_gid93__CoGe_v1.4_unmasked,_unmasked__SB03g033190__chr:_3_61549815-61574886_	61559075	61558843	10	0
Org1_Zea_mays__maize;_corn___Phytozome_10__via_Gramene__vv3_unmasked,_unmasked__GRMZM2G167856__chr:_3_201956295-201983589_	201967985	201973549	Org2_Sorghum_bicolor__sorghum_:_copied_fasta_file_from_gid93__CoGe_v1.4_unmasked,_unmasked__SB03g033190__chr:_3_61549815-61574886_	61564903	61559816	10	0
MaMAPKK2-1---MaMAPKK2-2
#org1	org1_start	org1_end	org2	org2_start	org2_end	score	evalue
Org1_Musa_acuminata_var._DH_Pahang__banana___Genoscope/Cirad_v1,_unmasked__GSMUA_Achr7P09660_001__chr:_7_7843024-7868432_	7852748	7855699	Org2_Musa_acuminata_var._DH_Pahang__banana___Genoscope/Cirad_v1,_unmasked__GSMUA_Achr10P27460_001__chr:_10_30618842-30643612_	30633908	30631529	10	0
Org1_Musa_acuminata_var._DH_Pahang__banana___Genoscope/Cirad_v1,_unmasked__GSMUA_Achr7P09660_001__chr:_7_7843024-7868432_	7856244	7857905	Org2_Musa_acuminata_var._DH_Pahang__banana___Genoscope/Cirad_v1,_unmasked__GSMUA_Achr10P27460_001__chr:_10_30618842-30643612_	30631510	30629953	10	0
Org1_Musa_acuminata_var._DH_Pahang__banana___Genoscope/Cirad_v1,_unmasked__GSMUA_Achr7P09660_001__chr:_7_7843024-7868432_	7858018	7858711	Org2_Musa_acuminata_var._DH_Pahang__banana___Genoscope/Cirad_v1,_unmasked__GSMUA_Achr10P27460_001__chr:_10_30618842-30643612_	30629263	30628551	10	0
BdMAPKK1--OsMAPKK1
#org1	org1_start	org1_end	org2	org2_start	org2_end	score	evalue
Org1_Brachypodium_distachyon_line_Bd21__JGI_v2.1,_unmasked__Bradi1g51000__chr:_Bd1_49675233-49698624_	49679376	49679907	Org2_Oryza_sativa_japonica__Rice___MSU_Rice_Genome_Annotation_v7,_unmasked__LOC_Os06g05520__chr:_Chr6_2488847-2512901_	2508964	2508532	10	0
Org1_Brachypodium_distachyon_line_Bd21__JGI_v2.1,_unmasked__Bradi1g51000__chr:_Bd1_49675233-49698624_	49680217	49682764	Org2_Oryza_sativa_japonica__Rice___MSU_Rice_Genome_Annotation_v7,_unmasked__LOC_Os06g05520__chr:_Chr6_2488847-2512901_	2508343	2505820	10	0
Org1_Brachypodium_distachyon_line_Bd21__JGI_v2.1,_unmasked__Bradi1g51000__chr:_Bd1_49675233-49698624_	49685268	49687416	Org2_Oryza_sativa_japonica__Rice___MSU_Rice_Genome_Annotation_v7,_unmasked__LOC_Os06g05520__chr:_Chr6_2488847-2512901_	2502872	2500640	10	0
Org1_Brachypodium_distachyon_line_Bd21__JGI_v2.1,_unmasked__Bradi1g51000__chr:_Bd1_49675233-49698624_	49687701	49688454	Org2_Oryza_sativa_japonica__Rice___MSU_Rice_Genome_Annotation_v7,_unmasked__LOC_Os06g05520__chr:_Chr6_2488847-2512901_	2499656	2498887	10	0
MdMAPKK4-1--MdMAPKK4-2
#org1	org1_start	org1_end	org2	org2_start	org2_end	score	evalue
Org1_Malus_x_domestica__apple___JGI_v1,_unmasked__MDP0000469046__chr:_MDC009469.100_1-8296_	2308	2834	Org2_Malus_x_domestica__apple___JGI_v1,_unmasked__MDP0000185340__chr:_MDC009245.297_4169-23128_	18201	17880	10	0
Org1_Malus_x_domestica__apple___JGI_v1,_unmasked__MDP0000469046__chr:_MDC009469.100_1-8296_	2415	2635	Org2_Malus_x_domestica__apple___JGI_v1,_unmasked__MDP0000185340__chr:_MDC009245.297_4169-23128_	15978	15732	10	0
Org1_Malus_x_domestica__apple___JGI_v1,_unmasked__MDP0000469046__chr:_MDC009469.100_1-8296_	2795	6963	Org2_Malus_x_domestica__apple___JGI_v1,_unmasked__MDP0000185340__chr:_MDC009245.297_4169-23128_	16633	12559	10	0
Org1_Malus_x_domestica__apple___JGI_v1,_unmasked__MDP0000469046__chr:_MDC009469.100_1-8296_	7950	8288	Org2_Malus_x_domestica__apple___JGI_v1,_unmasked__MDP0000185340__chr:_MDC009245.297_4169-23128_	12354	12024	10	0
GmMAPKK4--GmMAPKK5
#org1	org1_start	org1_end	org2	org2_start	org2_end	score	evalue
Org1_Glycine_max__soybean___Phytozome_vV9.0,_unmasked__PAC:26348457__chr:_Gm07_236220-257275_	243347	243748	Org2_Glycine_max__soybean___Phytozome_vV9.0,_unmasked__PAC:26306949__chr:_Gm08_18182648-18203742_	18196434	18196895	10	0
Org1_Glycine_max__soybean___Phytozome_vV9.0,_unmasked__PAC:26348457__chr:_Gm07_236220-257275_	243735	244441	Org2_Glycine_max__soybean___Phytozome_vV9.0,_unmasked__PAC:26306949__chr:_Gm08_18182648-18203742_	18197966	18197316	10	0
Org1_Glycine_max__soybean___Phytozome_vV9.0,_unmasked__PAC:26348457__chr:_Gm07_236220-257275_	247716	249023	Org2_Glycine_max__soybean___Phytozome_vV9.0,_unmasked__PAC:26306949__chr:_Gm08_18182648-18203742_	18190760	18189192	10	0
Org1_Glycine_max__soybean___Phytozome_vV9.0,_unmasked__PAC:26348457__chr:_Gm07_236220-257275_	248009	252532	Org2_Glycine_max__soybean___Phytozome_vV9.0,_unmasked__PAC:26306949__chr:_Gm08_18182648-18203742_	18189902	18185720	10	0
Org1_Glycine_max__soybean___Phytozome_vV9.0,_unmasked__PAC:26348457__chr:_Gm07_236220-257275_	248257	248769	Org2_Glycine_max__soybean___Phytozome_vV9.0,_unmasked__PAC:26306949__chr:_Gm08_18182648-18203742_	18189507	18188939	10	0
Org1_Glycine_max__soybean___Phytozome_vV9.0,_unmasked__PAC:26348457__chr:_Gm07_236220-257275_	248405	248950	Org2_Glycine_max__soybean___Phytozome_vV9.0,_unmasked__PAC:26306949__chr:_Gm08_18182648-18203742_	18189620	18189111	10	0
Org1_Glycine_max__soybean___Phytozome_vV9.0,_unmasked__PAC:26348457__chr:_Gm07_236220-257275_	250145	250443	Org2_Glycine_max__soybean___Phytozome_vV9.0,_unmasked__PAC:26306949__chr:_Gm08_18182648-18203742_	18188035	18187709	10	0
Org1_Glycine_max__soybean___Phytozome_vV9.0,_unmasked__PAC:26348457__chr:_Gm07_236220-257275_	256453	256556	Org2_Glycine_max__soybean___Phytozome_vV9.0,_unmasked__PAC:26306949__chr:_Gm08_18182648-18203742_	18183983	18183873	10	0
Org1_Glycine_max__soybean___Phytozome_vV9.0,_unmasked__PAC:26348457__chr:_Gm07_236220-257275_	243451	243729	Org2_Glycine_max__soybean___Phytozome_vV9.0,_unmasked__PAC:26306949__chr:_Gm08_18182648-18203742_	18196470	18196803	10	0
Org1_Glycine_max__soybean___Phytozome_vV9.0,_unmasked__PAC:26348457__chr:_Gm07_236220-257275_	237303	238411	Org2_Glycine_max__soybean___Phytozome_vV9.0,_unmasked__PAC:26306949__chr:_Gm08_18182648-18203742_	18203742	18202607	10	0
Org1_Glycine_max__soybean___Phytozome_vV9.0,_unmasked__PAC:26348457__chr:_Gm07_236220-257275_	238431	239838	Org2_Glycine_max__soybean___Phytozome_vV9.0,_unmasked__PAC:26306949__chr:_Gm08_18182648-18203742_	18202043	18200692	10	0
Org1_Glycine_max__soybean___Phytozome_vV9.0,_unmasked__PAC:26348457__chr:_Gm07_236220-257275_	239872	240936	Org2_Glycine_max__soybean___Phytozome_vV9.0,_unmasked__PAC:26306949__chr:_Gm08_18182648-18203742_	18199668	18198276	10	0
Org1_Glycine_max__soybean___Phytozome_vV9.0,_unmasked__PAC:26348457__chr:_Gm07_236220-257275_	241627	242052	Org2_Glycine_max__soybean___Phytozome_vV9.0,_unmasked__PAC:26306949__chr:_Gm08_18182648-18203742_	18197305	18196867	10	0
Org1_Glycine_max__soybean___Phytozome_vV9.0,_unmasked__PAC:26348457__chr:_Gm07_236220-257275_	241745	247630	Org2_Glycine_max__soybean___Phytozome_vV9.0,_unmasked__PAC:26306949__chr:_Gm08_18182648-18203742_	18198310	18192254	10	0
Org1_Glycine_max__soybean___Phytozome_vV9.0,_unmasked__PAC:26348457__chr:_Gm07_236220-257275_	242044	242689	Org2_Glycine_max__soybean___Phytozome_vV9.0,_unmasked__PAC:26306949__chr:_Gm08_18182648-18203742_	18196460	18195729	10	0
Org1_Glycine_max__soybean___Phytozome_vV9.0,_unmasked__PAC:26348457__chr:_Gm07_236220-257275_	243163	243369	Org2_Glycine_max__soybean___Phytozome_vV9.0,_unmasked__PAC:26306949__chr:_Gm08_18182648-18203742_	18198207	18198006	10	0
PvMAPKK4--GmMAPKK5
#org1	org1_start	org1_end	org2	org2_start	org2_end	score	evalue
Org1_Glycine_max__soybean___Phytozome_vV9.0,_unmasked__PAC:26306949__chr:_Gm08_18182648-18203742_	18191955	18194595	Org2_Phaseolus_vulgaris__common_bean___JGI_v1,_unmasked__Phvul.010G163000.1__chr:_10_43003417-43025249_	43012965	43015787	10	0
Org1_Glycine_max__soybean___Phytozome_vV9.0,_unmasked__PAC:26306949__chr:_Gm08_18182648-18203742_	18194586	18195636	Org2_Phaseolus_vulgaris__common_bean___JGI_v1,_unmasked__Phvul.010G163000.1__chr:_10_43003417-43025249_	43016278	43017157	10	0
Org1_Glycine_max__soybean___Phytozome_vV9.0,_unmasked__PAC:26306949__chr:_Gm08_18182648-18203742_	18201759	18201938	Org2_Phaseolus_vulgaris__common_bean___JGI_v1,_unmasked__Phvul.010G163000.1__chr:_10_43003417-43025249_	43022866	43022687	10	0
Org1_Glycine_max__soybean___Phytozome_vV9.0,_unmasked__PAC:26306949__chr:_Gm08_18182648-18203742_	18202465	18203486	Org2_Phaseolus_vulgaris__common_bean___JGI_v1,_unmasked__Phvul.010G163000.1__chr:_10_43003417-43025249_	43022641	43021844	10	0
MdMAPKK4-1--PpeMAPKK5
#org1	org1_start	org1_end	org2	org2_start	org2_end	score	evalue
Org1_Prunus_persica__peach___JGI_v1.39,_unmasked__PAC:17642298__chr:_scaffold_3_13367712-13388773_	13368355	13372121	Org2_Malus_x_domestica__apple___JGI_v1,_unmasked__MDP0000185340__chr:_MDC009245.297_4169-23128_	4169	8079	10	0
Org1_Prunus_persica__peach___JGI_v1.39,_unmasked__PAC:17642298__chr:_scaffold_3_13367712-13388773_	13370595	13370676	Org2_Malus_x_domestica__apple___JGI_v1,_unmasked__MDP0000185340__chr:_MDC009245.297_4169-23128_	6389	6471	10	0
Org1_Prunus_persica__peach___JGI_v1.39,_unmasked__PAC:17642298__chr:_scaffold_3_13367712-13388773_	13372137	13372912	Org2_Malus_x_domestica__apple___JGI_v1,_unmasked__MDP0000185340__chr:_MDC009245.297_4169-23128_	8857	9704	10	0
Org1_Prunus_persica__peach___JGI_v1.39,_unmasked__PAC:17642298__chr:_scaffold_3_13367712-13388773_	13373529	13375659	Org2_Malus_x_domestica__apple___JGI_v1,_unmasked__MDP0000185340__chr:_MDC009245.297_4169-23128_	9728	12196	10	0
Org1_Prunus_persica__peach___JGI_v1.39,_unmasked__PAC:17642298__chr:_scaffold_3_13367712-13388773_	13376510	13377097	Org2_Malus_x_domestica__apple___JGI_v1,_unmasked__MDP0000185340__chr:_MDC009245.297_4169-23128_	12559	13093	10	0
Org1_Prunus_persica__peach___JGI_v1.39,_unmasked__PAC:17642298__chr:_scaffold_3_13367712-13388773_	13377132	13379350	Org2_Malus_x_domestica__apple___JGI_v1,_unmasked__MDP0000185340__chr:_MDC009245.297_4169-23128_	13637	15735	10	0
Org1_Prunus_persica__peach___JGI_v1.39,_unmasked__PAC:17642298__chr:_scaffold_3_13367712-13388773_	13379827	13380007	Org2_Malus_x_domestica__apple___JGI_v1,_unmasked__MDP0000185340__chr:_MDC009245.297_4169-23128_	18020	18212	10	0
MdMAPKK4-2--PpeMAPKK5
#org1	org1_start	org1_end	org2	org2_start	org2_end	score	evalue
Org1_Malus_x_domestica__apple___JGI_v1,_unmasked__MDP0000469046__chr:_MDC009469.100_1-8296_	8111	8278	Org2_Prunus_persica__peach___JGI_v1.39,_unmasked__PAC:17642298__chr:_scaffold_3_13367712-13388773_	13375659	13375491	10	0
Org1_Malus_x_domestica__apple___JGI_v1,_unmasked__MDP0000469046__chr:_MDC009469.100_1-8296_	6276	7010	Org2_Prunus_persica__peach___JGI_v1.39,_unmasked__PAC:17642298__chr:_scaffold_3_13367712-13388773_	13377324	13376458	10	0
Org1_Malus_x_domestica__apple___JGI_v1,_unmasked__MDP0000469046__chr:_MDC009469.100_1-8296_	3490	5718	Org2_Prunus_persica__peach___JGI_v1.39,_unmasked__PAC:17642298__chr:_scaffold_3_13367712-13388773_	13379410	13377226	10	0
AtMAPKK4-AtMAPKK5
#org1	org1_start	org1_end	org2	org2_start	org2_end	score	evalue
Org1_Arabidopsis_thaliana_Col-0__thale_cress___TAIR_v9,_unmasked__AT3G21220__chr:_3_7435757-7457351_	7441152	7441250	Org2_Arabidopsis_thaliana_Col-0__thale_cress___TAIR_v9,_unmasked__At1g51660__chr:_1_19144323-19165947_	19152769	19152866	10	0
Org1_Arabidopsis_thaliana_Col-0__thale_cress___TAIR_v9,_unmasked__AT3G21220__chr:_3_7435757-7457351_	7445629	7447012	Org2_Arabidopsis_thaliana_Col-0__thale_cress___TAIR_v9,_unmasked__At1g51660__chr:_1_19144323-19165947_	19154182	19155714	10	0
Org1_Arabidopsis_thaliana_Col-0__thale_cress___TAIR_v9,_unmasked__AT3G21220__chr:_3_7435757-7457351_	7454507	7455454	Org2_Arabidopsis_thaliana_Col-0__thale_cress___TAIR_v9,_unmasked__At1g51660__chr:_1_19144323-19165947_	19159011	19160189	10	0
Org1_Arabidopsis_thaliana_Col-0__thale_cress___TAIR_v9,_unmasked__AT3G21220__chr:_3_7435757-7457351_	7448248	7449204	Org2_Arabidopsis_thaliana_Col-0__thale_cress___TAIR_v9,_unmasked__At1g51660__chr:_1_19144323-19165947_	19159018	19160157	10	0
Org1_Arabidopsis_thaliana_Col-0__thale_cress___TAIR_v9,_unmasked__AT3G21220__chr:_3_7435757-7457351_	7450855	7451948	Org2_Arabidopsis_thaliana_Col-0__thale_cress___TAIR_v9,_unmasked__At1g51660__chr:_1_19144323-19165947_	19160396	19161465	10	0
Org1_Arabidopsis_thaliana_Col-0__thale_cress___TAIR_v9,_unmasked__AT3G21220__chr:_3_7435757-7457351_	7456268	7457314	Org2_Arabidopsis_thaliana_Col-0__thale_cress___TAIR_v9,_unmasked__At1g51660__chr:_1_19144323-19165947_	19160397	19161464	10	0
AtMAPKK5-BoMAPKK4
#org1	org1_start	org1_end	org2	org2_start	org2_end	score	evalue
Org1_Brassica_oleracea_var._capitata__BRAD-Brassica_database_v1.1,_unmasked__Bol031584__chr:_C06_22688835-22709851_	22706292	22706396	Org2_Arabidopsis_thaliana_Col-0__thale_cress___TAIR_v9,_unmasked__AT3G21220__chr:_3_7435757-7457351_	7441257	7441152	10	0
Org1_Brassica_oleracea_var._capitata__BRAD-Brassica_database_v1.1,_unmasked__Bol031584__chr:_C06_22688835-22709851_	22698805	22700178	Org2_Arabidopsis_thaliana_Col-0__thale_cress___TAIR_v9,_unmasked__AT3G21220__chr:_3_7435757-7457351_	7446972	7445650	10	0
Org1_Brassica_oleracea_var._capitata__BRAD-Brassica_database_v1.1,_unmasked__Bol031584__chr:_C06_22688835-22709851_	22691373	22691767	Org2_Arabidopsis_thaliana_Col-0__thale_cress___TAIR_v9,_unmasked__AT3G21220__chr:_3_7435757-7457351_	7448547	7448203	10	0
Org1_Brassica_oleracea_var._capitata__BRAD-Brassica_database_v1.1,_unmasked__Bol031584__chr:_C06_22688835-22709851_	22690590	22691027	Org2_Arabidopsis_thaliana_Col-0__thale_cress___TAIR_v9,_unmasked__AT3G21220__chr:_3_7435757-7457351_	7449130	7448603	10	0
Org1_Brassica_oleracea_var._capitata__BRAD-Brassica_database_v1.1,_unmasked__Bol031584__chr:_C06_22688835-22709851_	22689095	22690114	Org2_Arabidopsis_thaliana_Col-0__thale_cress___TAIR_v9,_unmasked__AT3G21220__chr:_3_7435757-7457351_	7451902	7450859	10	0
Org1_Brassica_oleracea_var._capitata__BRAD-Brassica_database_v1.1,_unmasked__Bol031584__chr:_C06_22688835-22709851_	22690580	22691925	Org2_Arabidopsis_thaliana_Col-0__thale_cress___TAIR_v9,_unmasked__AT3G21220__chr:_3_7435757-7457351_	7455357	7454321	10	0
Org1_Brassica_oleracea_var._capitata__BRAD-Brassica_database_v1.1,_unmasked__Bol031584__chr:_C06_22688835-22709851_	22689110	22690144	Org2_Arabidopsis_thaliana_Col-0__thale_cress___TAIR_v9,_unmasked__AT3G21220__chr:_3_7435757-7457351_	7457275	7456232	10	0
AtMAPKK5-BoMAPKK5-1
#org1	org1_start	org1_end	org2	org2_start	org2_end	score	evalue
Org1_Brassica_oleracea_var._capitata__BRAD-Brassica_database_v1.1,_unmasked__Bol018796__chr:_C01_29221424-29242407_	29237903	29241932	Org2_Arabidopsis_thaliana_Col-0__thale_cress___TAIR_v9,_unmasked__AT3G21220__chr:_3_7435757-7457351_	7445438	7441154	10	0
Org1_Brassica_oleracea_var._capitata__BRAD-Brassica_database_v1.1,_unmasked__Bol018796__chr:_C01_29221424-29242407_	29240653	29240898	Org2_Arabidopsis_thaliana_Col-0__thale_cress___TAIR_v9,_unmasked__AT3G21220__chr:_3_7435757-7457351_	7442759	7442451	10	0
Org1_Brassica_oleracea_var._capitata__BRAD-Brassica_database_v1.1,_unmasked__Bol018796__chr:_C01_29221424-29242407_	29229904	29232621	Org2_Arabidopsis_thaliana_Col-0__thale_cress___TAIR_v9,_unmasked__AT3G21220__chr:_3_7435757-7457351_	7448368	7445599	10	0
Org1_Brassica_oleracea_var._capitata__BRAD-Brassica_database_v1.1,_unmasked__Bol018796__chr:_C01_29221424-29242407_	29226475	29226580	Org2_Arabidopsis_thaliana_Col-0__thale_cress___TAIR_v9,_unmasked__AT3G21220__chr:_3_7435757-7457351_	7448344	7448239	10	0
Org1_Brassica_oleracea_var._capitata__BRAD-Brassica_database_v1.1,_unmasked__Bol018796__chr:_C01_29221424-29242407_	29226478	29226603	Org2_Arabidopsis_thaliana_Col-0__thale_cress___TAIR_v9,_unmasked__AT3G21220__chr:_3_7435757-7457351_	7454607	7454484	10	0
Org1_Brassica_oleracea_var._capitata__BRAD-Brassica_database_v1.1,_unmasked__Bol018796__chr:_C01_29221424-29242407_	29229887	29230027	Org2_Arabidopsis_thaliana_Col-0__thale_cress___TAIR_v9,_unmasked__AT3G21220__chr:_3_7435757-7457351_	7454643	7454511	10	0
AtMAPKK5-BoMAPKK5-2
#org1	org1_start	org1_end	org2	org2_start	org2_end	score	evalue
Org1_Brassica_oleracea_var._capitata__BRAD-Brassica_database_v1.1,_unmasked__Bol026624__chr:_C03_24045009-24065650_	24048220	24049691	Org2_Arabidopsis_thaliana_Col-0__thale_cress___TAIR_v9,_unmasked__AT3G21220__chr:_3_7435757-7457351_	7441152	7442896	10	0
Org1_Brassica_oleracea_var._capitata__BRAD-Brassica_database_v1.1,_unmasked__Bol026624__chr:_C03_24045009-24065650_	24049322	24049524	Org2_Arabidopsis_thaliana_Col-0__thale_cress___TAIR_v9,_unmasked__AT3G21220__chr:_3_7435757-7457351_	7442248	7442438	10	0
Org1_Brassica_oleracea_var._capitata__BRAD-Brassica_database_v1.1,_unmasked__Bol026624__chr:_C03_24045009-24065650_	24050250	24051228	Org2_Arabidopsis_thaliana_Col-0__thale_cress___TAIR_v9,_unmasked__AT3G21220__chr:_3_7435757-7457351_	7445972	7447003	10	0
Org1_Brassica_oleracea_var._capitata__BRAD-Brassica_database_v1.1,_unmasked__Bol026624__chr:_C03_24045009-24065650_	24054666	24061707	Org2_Arabidopsis_thaliana_Col-0__thale_cress___TAIR_v9,_unmasked__AT3G21220__chr:_3_7435757-7457351_	7445973	7452744	10	0
Org1_Brassica_oleracea_var._capitata__BRAD-Brassica_database_v1.1,_unmasked__Bol026624__chr:_C03_24045009-24065650_	24056823	24057723	Org2_Arabidopsis_thaliana_Col-0__thale_cress___TAIR_v9,_unmasked__AT3G21220__chr:_3_7435757-7457351_	7454470	7455346	10	0
Org1_Brassica_oleracea_var._capitata__BRAD-Brassica_database_v1.1,_unmasked__Bol026624__chr:_C03_24045009-24065650_	24059848	24060908	Org2_Arabidopsis_thaliana_Col-0__thale_cress___TAIR_v9,_unmasked__AT3G21220__chr:_3_7435757-7457351_	7456188	7457258	10	0
AtMAPKK5-BoMAPKK5-3
#org1	org1_start	org1_end	org2	org2_start	org2_end	score	evalue
Org1_Brassica_oleracea_var._capitata__BRAD-Brassica_database_v1.1,_unmasked__Bol026625__chr:_C03_24040558-24061166_	24048220	24049691	Org2_Arabidopsis_thaliana_Col-0__thale_cress___TAIR_v9,_unmasked__AT3G21220__chr:_3_7435757-7457351_	7441152	7442896	10	0
Org1_Brassica_oleracea_var._capitata__BRAD-Brassica_database_v1.1,_unmasked__Bol026625__chr:_C03_24040558-24061166_	24049322	24049524	Org2_Arabidopsis_thaliana_Col-0__thale_cress___TAIR_v9,_unmasked__AT3G21220__chr:_3_7435757-7457351_	7442248	7442438	10	0
Org1_Brassica_oleracea_var._capitata__BRAD-Brassica_database_v1.1,_unmasked__Bol026625__chr:_C03_24040558-24061166_	24050250	24051228	Org2_Arabidopsis_thaliana_Col-0__thale_cress___TAIR_v9,_unmasked__AT3G21220__chr:_3_7435757-7457351_	7445972	7447003	10	0
Org1_Brassica_oleracea_var._capitata__BRAD-Brassica_database_v1.1,_unmasked__Bol026625__chr:_C03_24040558-24061166_	24054666	24061154	Org2_Arabidopsis_thaliana_Col-0__thale_cress___TAIR_v9,_unmasked__AT3G21220__chr:_3_7435757-7457351_	7445973	7452098	10	0
Org1_Brassica_oleracea_var._capitata__BRAD-Brassica_database_v1.1,_unmasked__Bol026625__chr:_C03_24040558-24061166_	24056823	24057723	Org2_Arabidopsis_thaliana_Col-0__thale_cress___TAIR_v9,_unmasked__AT3G21220__chr:_3_7435757-7457351_	7454470	7455346	10	0
Org1_Brassica_oleracea_var._capitata__BRAD-Brassica_database_v1.1,_unmasked__Bol026625__chr:_C03_24040558-24061166_	24059848	24060908	Org2_Arabidopsis_thaliana_Col-0__thale_cress___TAIR_v9,_unmasked__AT3G21220__chr:_3_7435757-7457351_	7456188	7457258	10	0
AtMAPKK4-BoMAPKK4
#org1	org1_start	org1_end	org2	org2_start	org2_end	score	evalue
Org1_Brassica_oleracea_var._capitata__BRAD-Brassica_database_v1.1,_unmasked__Bol031584__chr:_C06_22688835-22709851_	22705593	22706662	Org2_Arabidopsis_thaliana_Col-0__thale_cress___NCBI_v9,_unmasked__At1g51660__chr:_1_19144323-19165947_	19153836	19152495	10	0
Org1_Brassica_oleracea_var._capitata__BRAD-Brassica_database_v1.1,_unmasked__Bol031584__chr:_C06_22688835-22709851_	22698842	22700196	Org2_Arabidopsis_thaliana_Col-0__thale_cress___NCBI_v9,_unmasked__At1g51660__chr:_1_19144323-19165947_	19155638	19154196	10	0
Org1_Brassica_oleracea_var._capitata__BRAD-Brassica_database_v1.1,_unmasked__Bol031584__chr:_C06_22688835-22709851_	22688876	22691962	Org2_Arabidopsis_thaliana_Col-0__thale_cress___NCBI_v9,_unmasked__At1g51660__chr:_1_19144323-19165947_	19161672	19158768	10	0
AtMAPKK4-BoMAPKK5-1
#org1	org1_start	org1_end	org2	org2_start	org2_end	score	evalue
Org1_Brassica_oleracea_var._capitata__BRAD-Brassica_database_v1.1,_unmasked__Bol018796__chr:_C01_29221424-29242407_	29241766	29242036	Org2_Arabidopsis_thaliana_Col-0__thale_cress___NCBI_v9,_unmasked__At1g51660__chr:_1_19144323-19165947_	19152941	19152667	10	0
Org1_Brassica_oleracea_var._capitata__BRAD-Brassica_database_v1.1,_unmasked__Bol018796__chr:_C01_29221424-29242407_	29241587	29241725	Org2_Arabidopsis_thaliana_Col-0__thale_cress___NCBI_v9,_unmasked__At1g51660__chr:_1_19144323-19165947_	19153653	19153514	10	0
Org1_Brassica_oleracea_var._capitata__BRAD-Brassica_database_v1.1,_unmasked__Bol018796__chr:_C01_29221424-29242407_	29231350	29232407	Org2_Arabidopsis_thaliana_Col-0__thale_cress___NCBI_v9,_unmasked__At1g51660__chr:_1_19144323-19165947_	19155717	19154575	10	0
Org1_Brassica_oleracea_var._capitata__BRAD-Brassica_database_v1.1,_unmasked__Bol018796__chr:_C01_29221424-29242407_	29226478	29226591	Org2_Arabidopsis_thaliana_Col-0__thale_cress___NCBI_v9,_unmasked__At1g51660__chr:_1_19144323-19165947_	19159111	19158989	10	0
Org1_Brassica_oleracea_var._capitata__BRAD-Brassica_database_v1.1,_unmasked__Bol018796__chr:_C01_29221424-29242407_	29229918	29230027	Org2_Arabidopsis_thaliana_Col-0__thale_cress___NCBI_v9,_unmasked__At1g51660__chr:_1_19144323-19165947_	19159124	19159015	10	0
AtMAPKK4-BoMAPKK5-2
#org1	org1_start	org1_end	org2	org2_start	org2_end	score	evalue
Org1_Brassica_oleracea_var._capitata__BRAD-Brassica_database_v1.1,_unmasked__Bol026624__chr:_C03_24045009-24065650_	24048121	24048317	Org2_Arabidopsis_thaliana_Col-0__thale_cress___NCBI_v9,_unmasked__At1g51660__chr:_1_19144323-19165947_	19152670	19152866	10	0
Org1_Brassica_oleracea_var._capitata__BRAD-Brassica_database_v1.1,_unmasked__Bol026624__chr:_C03_24045009-24065650_	24054670	24055675	Org2_Arabidopsis_thaliana_Col-0__thale_cress___NCBI_v9,_unmasked__At1g51660__chr:_1_19144323-19165947_	19154635	19155666	10	0
Org1_Brassica_oleracea_var._capitata__BRAD-Brassica_database_v1.1,_unmasked__Bol026624__chr:_C03_24045009-24065650_	24050256	24051233	Org2_Arabidopsis_thaliana_Col-0__thale_cress___NCBI_v9,_unmasked__At1g51660__chr:_1_19144323-19165947_	19154636	19155691	10	0
Org1_Brassica_oleracea_var._capitata__BRAD-Brassica_database_v1.1,_unmasked__Bol026624__chr:_C03_24045009-24065650_	24056867	24057724	Org2_Arabidopsis_thaliana_Col-0__thale_cress___NCBI_v9,_unmasked__At1g51660__chr:_1_19144323-19165947_	19159021	19160067	10	0
Org1_Brassica_oleracea_var._capitata__BRAD-Brassica_database_v1.1,_unmasked__Bol026624__chr:_C03_24045009-24065650_	24059897	24060909	Org2_Arabidopsis_thaliana_Col-0__thale_cress___NCBI_v9,_unmasked__At1g51660__chr:_1_19144323-19165947_	19160394	19161403	10	0
AtMAPKK4-BoMAPKK5-3
#org1	org1_start	org1_end	org2	org2_start	org2_end	score	evalue
Org1_Brassica_oleracea_var._capitata__BRAD-Brassica_database_v1.1,_unmasked__Bol026625__chr:_C03_24040558-24061166_	24048121	24048317	Org2_Arabidopsis_thaliana_Col-0__thale_cress___NCBI_v9,_unmasked__At1g51660__chr:_1_19144323-19165947_	19152670	19152866	10	0
Org1_Brassica_oleracea_var._capitata__BRAD-Brassica_database_v1.1,_unmasked__Bol026625__chr:_C03_24040558-24061166_	24054670	24055675	Org2_Arabidopsis_thaliana_Col-0__thale_cress___NCBI_v9,_unmasked__At1g51660__chr:_1_19144323-19165947_	19154635	19155666	10	0
Org1_Brassica_oleracea_var._capitata__BRAD-Brassica_database_v1.1,_unmasked__Bol026625__chr:_C03_24040558-24061166_	24050256	24051233	Org2_Arabidopsis_thaliana_Col-0__thale_cress___NCBI_v9,_unmasked__At1g51660__chr:_1_19144323-19165947_	19154636	19155691	10	0
Org1_Brassica_oleracea_var._capitata__BRAD-Brassica_database_v1.1,_unmasked__Bol026625__chr:_C03_24040558-24061166_	24056867	24057724	Org2_Arabidopsis_thaliana_Col-0__thale_cress___NCBI_v9,_unmasked__At1g51660__chr:_1_19144323-19165947_	19159021	19160067	10	0
Org1_Brassica_oleracea_var._capitata__BRAD-Brassica_database_v1.1,_unmasked__Bol026625__chr:_C03_24040558-24061166_	24059897	24060909	Org2_Arabidopsis_thaliana_Col-0__thale_cress___NCBI_v9,_unmasked__At1g51660__chr:_1_19144323-19165947_	19160394	19161403	10	0
BdMAPKK4--OsMAPKK5
#org1	org1_start	org1_end	org2	org2_start	org2_end	score	evalue
Org1_Brachypodium_distachyon_line_Bd21__JGI_v2.0,_unmasked__Bradi3g53650__chr:_Bd3_54308591-54330242_	54318787	54319848	Org2_Oryza_sativa_japonica__Rice___MSU_Rice_Genome_Annotation_v7,_unmasked__LOC_Os06g09180__chr:_Chr6_4606608-4628211_	4616691	4617721	10	0
Org1_Brachypodium_distachyon_line_Bd21__JGI_v2.0,_unmasked__Bradi3g53650__chr:_Bd3_54308591-54330242_	54318973	54319810	Org2_Oryza_sativa_japonica__Rice___MSU_Rice_Genome_Annotation_v7,_unmasked__LOC_Os06g09180__chr:_Chr6_4606608-4628211_	4624303	4625127	10	0
BrMAPKK4-1--BrMAPKK4-2
#org1	org1_start	org1_end	org2	org2_start	org2_end	score	evalue
Org1_Brassica_rapa__BRAD-Brassica_database_vBRADv1.5,_unmasked__Bra014295__chr:_A08_1854560-1875627_	1863490	1865993	Org2_Brassica_rapa__BRAD-Brassica_database_vBRADv1.5,_unmasked__Bra030430__chr:_A05_11239543-11260556_	11248845	11250947	10	0
Org1_Brassica_rapa__BRAD-Brassica_database_vBRADv1.5,_unmasked__Bra014295__chr:_A08_1854560-1875627_	1871927	1873045	Org2_Brassica_rapa__BRAD-Brassica_database_vBRADv1.5,_unmasked__Bra030430__chr:_A05_11239543-11260556_	11258570	11259688	10	0
Org1_Brassica_rapa__BRAD-Brassica_database_vBRADv1.5,_unmasked__Bra014295__chr:_A08_1854560-1875627_	1870024	1870546	Org2_Brassica_rapa__BRAD-Brassica_database_vBRADv1.5,_unmasked__Bra030430__chr:_A05_11239543-11260556_	11241691	11241200	10	0
Org1_Brassica_rapa__BRAD-Brassica_database_vBRADv1.5,_unmasked__Bra014295__chr:_A08_1854560-1875627_	1870699	1871467	Org2_Brassica_rapa__BRAD-Brassica_database_vBRADv1.5,_unmasked__Bra030430__chr:_A05_11239543-11260556_	11241899	11241212	10	0
Org1_Brassica_rapa__BRAD-Brassica_database_vBRADv1.5,_unmasked__Bra014295__chr:_A08_1854560-1875627_	1866828	1867242	Org2_Brassica_rapa__BRAD-Brassica_database_vBRADv1.5,_unmasked__Bra030430__chr:_A05_11239543-11260556_	11260527	11260167	10	0
BrMAPKK5-1--BrMAPKK5-2
#org1	org1_start	org1_end	org2	org2_start	org2_end	score	evalue
Org1_Brassica_rapa__BRAD-Brassica_database_vBRADv1.5,_unmasked__Bra023894__chr:_A01_20033429-20054424_	20043301	20044612	Org2_Brassica_rapa__BRAD-Brassica_database_vBRADv1.5,_unmasked__Bra001817__chr:_A03_18639958-18663181_	18659044	18657821	10	0
Org1_Brassica_rapa__BRAD-Brassica_database_vBRADv1.5,_unmasked__Bra023894__chr:_A01_20033429-20054424_	20043392	20044378	Org2_Brassica_rapa__BRAD-Brassica_database_vBRADv1.5,_unmasked__Bra001817__chr:_A03_18639958-18663181_	18653223	18652265	10	0
Org1_Brassica_rapa__BRAD-Brassica_database_vBRADv1.5,_unmasked__Bra023894__chr:_A01_20033429-20054424_	20048899	20049165	Org2_Brassica_rapa__BRAD-Brassica_database_vBRADv1.5,_unmasked__Bra001817__chr:_A03_18639958-18663181_	18654849	18654605	10	0
Org1_Brassica_rapa__BRAD-Brassica_database_vBRADv1.5,_unmasked__Bra023894__chr:_A01_20033429-20054424_	20049930	20051277	Org2_Brassica_rapa__BRAD-Brassica_database_vBRADv1.5,_unmasked__Bra001817__chr:_A03_18639958-18663181_	18651416	18649970	10	0
Org1_Brassica_rapa__BRAD-Brassica_database_vBRADv1.5,_unmasked__Bra023894__chr:_A01_20033429-20054424_	20051286	20051602	Org2_Brassica_rapa__BRAD-Brassica_database_vBRADv1.5,_unmasked__Bra001817__chr:_A03_18639958-18663181_	18650115	18649776	10	0
BrMAPKK5-1--BrMAPKK5-3
#org1	org1_start	org1_end	org2	org2_start	org2_end	score	evalue
Org1_Brassica_rapa__BRAD-Brassica_database_vBRADv1.5,_unmasked__Bra023894__chr:_A01_20033429-20054424_	20036229	20036524	Org2_Brassica_rapa__BRAD-Brassica_database_vBRADv1.5,_unmasked__Bra001818__chr:_A03_18647981-18668973_	18665226	18664947	10	0
Org1_Brassica_rapa__BRAD-Brassica_database_vBRADv1.5,_unmasked__Bra023894__chr:_A01_20033429-20054424_	20036547	20036699	Org2_Brassica_rapa__BRAD-Brassica_database_vBRADv1.5,_unmasked__Bra001818__chr:_A03_18647981-18668973_	18664118	18663935	10	0
Org1_Brassica_rapa__BRAD-Brassica_database_vBRADv1.5,_unmasked__Bra023894__chr:_A01_20033429-20054424_	20041998	20043220	Org2_Brassica_rapa__BRAD-Brassica_database_vBRADv1.5,_unmasked__Bra001818__chr:_A03_18647981-18668973_	18663955	18662893	10	0
Org1_Brassica_rapa__BRAD-Brassica_database_vBRADv1.5,_unmasked__Bra023894__chr:_A01_20033429-20054424_	20043301	20044612	Org2_Brassica_rapa__BRAD-Brassica_database_vBRADv1.5,_unmasked__Bra001818__chr:_A03_18647981-18668973_	18659044	18657821	10	0
Org1_Brassica_rapa__BRAD-Brassica_database_vBRADv1.5,_unmasked__Bra023894__chr:_A01_20033429-20054424_	20043392	20044378	Org2_Brassica_rapa__BRAD-Brassica_database_vBRADv1.5,_unmasked__Bra001818__chr:_A03_18647981-18668973_	18653223	18652265	10	0
Org1_Brassica_rapa__BRAD-Brassica_database_vBRADv1.5,_unmasked__Bra023894__chr:_A01_20033429-20054424_	20048899	20049165	Org2_Brassica_rapa__BRAD-Brassica_database_vBRADv1.5,_unmasked__Bra001818__chr:_A03_18647981-18668973_	18654849	18654605	10	0
Org1_Brassica_rapa__BRAD-Brassica_database_vBRADv1.5,_unmasked__Bra023894__chr:_A01_20033429-20054424_	20049930	20051277	Org2_Brassica_rapa__BRAD-Brassica_database_vBRADv1.5,_unmasked__Bra001818__chr:_A03_18647981-18668973_	18651416	18649970	10	0
Org1_Brassica_rapa__BRAD-Brassica_database_vBRADv1.5,_unmasked__Bra023894__chr:_A01_20033429-20054424_	20051286	20051602	Org2_Brassica_rapa__BRAD-Brassica_database_vBRADv1.5,_unmasked__Bra001818__chr:_A03_18647981-18668973_	18650115	18649776	10	0
BdMAPKK10-2--OsMAPKK10-2
#org1	org1_start	org1_end	org2	org2_start	org2_end	score	evalue
Org1_Brachypodium_distachyon_line_Bd21__JGI_v2.0,_unmasked__Bradi1g69400__chr:_Bd1_68096444-68117756_	68106270	68107755	Org2_Oryza_sativa_japonica__Rice___MSU_Rice_Genome_Annotation_v7,_unmasked__LOC_Os03g12390__chr:_Chr3_6534947-6556478_	6546680	6545150	10	0
Org1_Brachypodium_distachyon_line_Bd21__JGI_v2.0,_unmasked__Bradi1g69400__chr:_Bd1_68096444-68117756_	68110671	68110748	Org2_Oryza_sativa_japonica__Rice___MSU_Rice_Genome_Annotation_v7,_unmasked__LOC_Os03g12390__chr:_Chr3_6534947-6556478_	6541718	6541642	10	0
Org1_Brachypodium_distachyon_line_Bd21__JGI_v2.0,_unmasked__Bradi1g69400__chr:_Bd1_68096444-68117756_	68111541	68114879	Org2_Oryza_sativa_japonica__Rice___MSU_Rice_Genome_Annotation_v7,_unmasked__LOC_Os03g12390__chr:_Chr3_6534947-6556478_	6540666	6537213	10	0
BdMAPKK10-4--OsMAPKK10-3
#org1	org1_start	org1_end	org2	org2_start	org2_end	score	evalue
Org1_Brachypodium_distachyon_line_Bd21__JGI_v2.0,_unmasked__Bradi1g10770__chr:_Bd1_7796194-7817219_	7806191	7807204	Org2_Oryza_sativa_japonica__Rice___MSU_Rice_Genome_Annotation_v7,_unmasked__LOC_Os03g50550__chr:_Chr3_28851857-28872894_	28861854	28862887	10	0
Org1_Brachypodium_distachyon_line_Bd21__JGI_v2.0,_unmasked__Bradi1g10770__chr:_Bd1_7796194-7817219_	7801827	7803819	Org2_Oryza_sativa_japonica__Rice___MSU_Rice_Genome_Annotation_v7,_unmasked__LOC_Os03g50550__chr:_Chr3_28851857-28872894_	28871343	28869244	10	0
OsMAPKK10-2--OsMAPKK10-3
#org1	org1_start	org1_end	org2	org2_start	org2_end	score	evalue
Org1_Oryza_sativa_japonica__Rice___MSU_Rice_Genome_Annotation_v7,_unmasked__LOC_Os03g12390__chr:_Chr3_6534947-6556478_	6535098	6535262	Org2_Oryza_sativa_japonica__Rice___MSU_Rice_Genome_Annotation_v7,_unmasked__LOC_Os03g50550__chr:_Chr3_28851857-28872894_	28864468	28864637	10	0
Org1_Oryza_sativa_japonica__Rice___MSU_Rice_Genome_Annotation_v7,_unmasked__LOC_Os03g12390__chr:_Chr3_6534947-6556478_	6545416	6546369	Org2_Oryza_sativa_japonica__Rice___MSU_Rice_Genome_Annotation_v7,_unmasked__LOC_Os03g50550__chr:_Chr3_28851857-28872894_	28862891	28861945	10	0
Org1_Oryza_sativa_japonica__Rice___MSU_Rice_Genome_Annotation_v7,_unmasked__LOC_Os03g12390__chr:_Chr3_6534947-6556478_	6551300	6551544	Org2_Oryza_sativa_japonica__Rice___MSU_Rice_Genome_Annotation_v7,_unmasked__LOC_Os03g50550__chr:_Chr3_28851857-28872894_	28864686	28864442	10	0
Org1_Oryza_sativa_japonica__Rice___MSU_Rice_Genome_Annotation_v7,_unmasked__LOC_Os03g12390__chr:_Chr3_6534947-6556478_	6551332	6551539	Org2_Oryza_sativa_japonica__Rice___MSU_Rice_Genome_Annotation_v7,_unmasked__LOC_Os03g50550__chr:_Chr3_28851857-28872894_	28864408	28864208	10	0
MaMAPKK10-1--MaMAPKK10-2
#org1	org1_start	org1_end	org2	org2_start	org2_end	score	evalue
Org1_Musa_acuminata_var._DH_Pahang__banana___Genoscope/Cirad_v1,_unmasked__GSMUA_Achr6P11270_001__chr:_6_7481564-7502810_	7497503	7497599	Org2_Musa_acuminata_var._DH_Pahang__banana___Genoscope/Cirad_v1,_unmasked__GSMUA_Achr11P09480_001__chr:_11_7379215-7400276_	7387449	7387545	10	0
Org1_Musa_acuminata_var._DH_Pahang__banana___Genoscope/Cirad_v1,_unmasked__GSMUA_Achr6P11270_001__chr:_6_7481564-7502810_	7497619	7497709	Org2_Musa_acuminata_var._DH_Pahang__banana___Genoscope/Cirad_v1,_unmasked__GSMUA_Achr11P09480_001__chr:_11_7379215-7400276_	7387449	7387539	10	0
Org1_Musa_acuminata_var._DH_Pahang__banana___Genoscope/Cirad_v1,_unmasked__GSMUA_Achr6P11270_001__chr:_6_7481564-7502810_	7497540	7497640	Org2_Musa_acuminata_var._DH_Pahang__banana___Genoscope/Cirad_v1,_unmasked__GSMUA_Achr11P09480_001__chr:_11_7379215-7400276_	7387549	7387449	10	0
Org1_Musa_acuminata_var._DH_Pahang__banana___Genoscope/Cirad_v1,_unmasked__GSMUA_Achr6P11270_001__chr:_6_7481564-7502810_	7497540	7497634	Org2_Musa_acuminata_var._DH_Pahang__banana___Genoscope/Cirad_v1,_unmasked__GSMUA_Achr11P09480_001__chr:_11_7379215-7400276_	7387543	7387449	10	0
Org1_Musa_acuminata_var._DH_Pahang__banana___Genoscope/Cirad_v1,_unmasked__GSMUA_Achr6P11270_001__chr:_6_7481564-7502810_	7497601	7497708	Org2_Musa_acuminata_var._DH_Pahang__banana___Genoscope/Cirad_v1,_unmasked__GSMUA_Achr11P09480_001__chr:_11_7379215-7400276_	7387556	7387449	10	0
Org1_Musa_acuminata_var._DH_Pahang__banana___Genoscope/Cirad_v1,_unmasked__GSMUA_Achr6P11270_001__chr:_6_7481564-7502810_	7497569	7497676	Org2_Musa_acuminata_var._DH_Pahang__banana___Genoscope/Cirad_v1,_unmasked__GSMUA_Achr11P09480_001__chr:_11_7379215-7400276_	7387556	7387449	10	0
Org1_Musa_acuminata_var._DH_Pahang__banana___Genoscope/Cirad_v1,_unmasked__GSMUA_Achr6P11270_001__chr:_6_7481564-7502810_	7497540	7497636	Org2_Musa_acuminata_var._DH_Pahang__banana___Genoscope/Cirad_v1,_unmasked__GSMUA_Achr11P09480_001__chr:_11_7379215-7400276_	7387545	7387449	10	0
Org1_Musa_acuminata_var._DH_Pahang__banana___Genoscope/Cirad_v1,_unmasked__GSMUA_Achr6P11270_001__chr:_6_7481564-7502810_	7497576	7497682	Org2_Musa_acuminata_var._DH_Pahang__banana___Genoscope/Cirad_v1,_unmasked__GSMUA_Achr11P09480_001__chr:_11_7379215-7400276_	7387555	7387449	10	0
Org1_Musa_acuminata_var._DH_Pahang__banana___Genoscope/Cirad_v1,_unmasked__GSMUA_Achr6P11270_001__chr:_6_7481564-7502810_	7497568	7497674	Org2_Musa_acuminata_var._DH_Pahang__banana___Genoscope/Cirad_v1,_unmasked__GSMUA_Achr11P09480_001__chr:_11_7379215-7400276_	7387555	7387449	10	0
Org1_Musa_acuminata_var._DH_Pahang__banana___Genoscope/Cirad_v1,_unmasked__GSMUA_Achr6P11270_001__chr:_6_7481564-7502810_	7497594	7497700	Org2_Musa_acuminata_var._DH_Pahang__banana___Genoscope/Cirad_v1,_unmasked__GSMUA_Achr11P09480_001__chr:_11_7379215-7400276_	7387555	7387449	10	0
Org1_Musa_acuminata_var._DH_Pahang__banana___Genoscope/Cirad_v1,_unmasked__GSMUA_Achr6P11270_001__chr:_6_7481564-7502810_	7497600	7497706	Org2_Musa_acuminata_var._DH_Pahang__banana___Genoscope/Cirad_v1,_unmasked__GSMUA_Achr11P09480_001__chr:_11_7379215-7400276_	7387555	7387449	10	0
Org1_Musa_acuminata_var._DH_Pahang__banana___Genoscope/Cirad_v1,_unmasked__GSMUA_Achr6P11270_001__chr:_6_7481564-7502810_	7497582	7497688	Org2_Musa_acuminata_var._DH_Pahang__banana___Genoscope/Cirad_v1,_unmasked__GSMUA_Achr11P09480_001__chr:_11_7379215-7400276_	7387555	7387449	10	0
Org1_Musa_acuminata_var._DH_Pahang__banana___Genoscope/Cirad_v1,_unmasked__GSMUA_Achr6P11270_001__chr:_6_7481564-7502810_	7497517	7497625	Org2_Musa_acuminata_var._DH_Pahang__banana___Genoscope/Cirad_v1,_unmasked__GSMUA_Achr11P09480_001__chr:_11_7379215-7400276_	7387449	7387557	10	0
Org1_Musa_acuminata_var._DH_Pahang__banana___Genoscope/Cirad_v1,_unmasked__GSMUA_Achr6P11270_001__chr:_6_7481564-7502810_	7497580	7497686	Org2_Musa_acuminata_var._DH_Pahang__banana___Genoscope/Cirad_v1,_unmasked__GSMUA_Achr11P09480_001__chr:_11_7379215-7400276_	7387555	7387449	10	0
Org1_Musa_acuminata_var._DH_Pahang__banana___Genoscope/Cirad_v1,_unmasked__GSMUA_Achr6P11270_001__chr:_6_7481564-7502810_	7497555	7497662	Org2_Musa_acuminata_var._DH_Pahang__banana___Genoscope/Cirad_v1,_unmasked__GSMUA_Achr11P09480_001__chr:_11_7379215-7400276_	7387556	7387449	10	0
Org1_Musa_acuminata_var._DH_Pahang__banana___Genoscope/Cirad_v1,_unmasked__GSMUA_Achr6P11270_001__chr:_6_7481564-7502810_	7497562	7497668	Org2_Musa_acuminata_var._DH_Pahang__banana___Genoscope/Cirad_v1,_unmasked__GSMUA_Achr11P09480_001__chr:_11_7379215-7400276_	7387555	7387449	10	0
Org1_Musa_acuminata_var._DH_Pahang__banana___Genoscope/Cirad_v1,_unmasked__GSMUA_Achr6P11270_001__chr:_6_7481564-7502810_	7497578	7497684	Org2_Musa_acuminata_var._DH_Pahang__banana___Genoscope/Cirad_v1,_unmasked__GSMUA_Achr11P09480_001__chr:_11_7379215-7400276_	7387555	7387449	10	0
Org1_Musa_acuminata_var._DH_Pahang__banana___Genoscope/Cirad_v1,_unmasked__GSMUA_Achr6P11270_001__chr:_6_7481564-7502810_	7497558	7497664	Org2_Musa_acuminata_var._DH_Pahang__banana___Genoscope/Cirad_v1,_unmasked__GSMUA_Achr11P09480_001__chr:_11_7379215-7400276_	7387555	7387449	10	0
Org1_Musa_acuminata_var._DH_Pahang__banana___Genoscope/Cirad_v1,_unmasked__GSMUA_Achr6P11270_001__chr:_6_7481564-7502810_	7497554	7497660	Org2_Musa_acuminata_var._DH_Pahang__banana___Genoscope/Cirad_v1,_unmasked__GSMUA_Achr11P09480_001__chr:_11_7379215-7400276_	7387555	7387449	10	0
Org1_Musa_acuminata_var._DH_Pahang__banana___Genoscope/Cirad_v1,_unmasked__GSMUA_Achr6P11270_001__chr:_6_7481564-7502810_	7497587	7497694	Org2_Musa_acuminata_var._DH_Pahang__banana___Genoscope/Cirad_v1,_unmasked__GSMUA_Achr11P09480_001__chr:_11_7379215-7400276_	7387556	7387449	10	0
Org1_Musa_acuminata_var._DH_Pahang__banana___Genoscope/Cirad_v1,_unmasked__GSMUA_Achr6P11270_001__chr:_6_7481564-7502810_	7497544	7497650	Org2_Musa_acuminata_var._DH_Pahang__banana___Genoscope/Cirad_v1,_unmasked__GSMUA_Achr11P09480_001__chr:_11_7379215-7400276_	7387555	7387449	10	0
Org1_Musa_acuminata_var._DH_Pahang__banana___Genoscope/Cirad_v1,_unmasked__GSMUA_Achr6P11270_001__chr:_6_7481564-7502810_	7497536	7497654	Org2_Musa_acuminata_var._DH_Pahang__banana___Genoscope/Cirad_v1,_unmasked__GSMUA_Achr11P09480_001__chr:_11_7379215-7400276_	7387566	7387449	10	0
Org1_Musa_acuminata_var._DH_Pahang__banana___Genoscope/Cirad_v1,_unmasked__GSMUA_Achr6P11270_001__chr:_6_7481564-7502810_	7497589	7497696	Org2_Musa_acuminata_var._DH_Pahang__banana___Genoscope/Cirad_v1,_unmasked__GSMUA_Achr11P09480_001__chr:_11_7379215-7400276_	7387556	7387449	10	0
Org1_Musa_acuminata_var._DH_Pahang__banana___Genoscope/Cirad_v1,_unmasked__GSMUA_Achr6P11270_001__chr:_6_7481564-7502810_	7497521	7497621	Org2_Musa_acuminata_var._DH_Pahang__banana___Genoscope/Cirad_v1,_unmasked__GSMUA_Achr11P09480_001__chr:_11_7379215-7400276_	7387449	7387549	10	0
Org1_Musa_acuminata_var._DH_Pahang__banana___Genoscope/Cirad_v1,_unmasked__GSMUA_Achr6P11270_001__chr:_6_7481564-7502810_	7497513	7497605	Org2_Musa_acuminata_var._DH_Pahang__banana___Genoscope/Cirad_v1,_unmasked__GSMUA_Achr11P09480_001__chr:_11_7379215-7400276_	7387542	7387450	10	0
Org1_Musa_acuminata_var._DH_Pahang__banana___Genoscope/Cirad_v1,_unmasked__GSMUA_Achr6P11270_001__chr:_6_7481564-7502810_	7497521	7497613	Org2_Musa_acuminata_var._DH_Pahang__banana___Genoscope/Cirad_v1,_unmasked__GSMUA_Achr11P09480_001__chr:_11_7379215-7400276_	7387542	7387450	10	0
Org1_Musa_acuminata_var._DH_Pahang__banana___Genoscope/Cirad_v1,_unmasked__GSMUA_Achr6P11270_001__chr:_6_7481564-7502810_	7497616	7497709	Org2_Musa_acuminata_var._DH_Pahang__banana___Genoscope/Cirad_v1,_unmasked__GSMUA_Achr11P09480_001__chr:_11_7379215-7400276_	7387543	7387450	10	0
Org1_Musa_acuminata_var._DH_Pahang__banana___Genoscope/Cirad_v1,_unmasked__GSMUA_Achr6P11270_001__chr:_6_7481564-7502810_	7497533	7497624	Org2_Musa_acuminata_var._DH_Pahang__banana___Genoscope/Cirad_v1,_unmasked__GSMUA_Achr11P09480_001__chr:_11_7379215-7400276_	7387542	7387451	10	0
Org1_Musa_acuminata_var._DH_Pahang__banana___Genoscope/Cirad_v1,_unmasked__GSMUA_Achr6P11270_001__chr:_6_7481564-7502810_	7497616	7497709	Org2_Musa_acuminata_var._DH_Pahang__banana___Genoscope/Cirad_v1,_unmasked__GSMUA_Achr11P09480_001__chr:_11_7379215-7400276_	7387545	7387452	10	0
Org1_Musa_acuminata_var._DH_Pahang__banana___Genoscope/Cirad_v1,_unmasked__GSMUA_Achr6P11270_001__chr:_6_7481564-7502810_	7497602	7497709	Org2_Musa_acuminata_var._DH_Pahang__banana___Genoscope/Cirad_v1,_unmasked__GSMUA_Achr11P09480_001__chr:_11_7379215-7400276_	7387562	7387454	10	0
Org1_Musa_acuminata_var._DH_Pahang__banana___Genoscope/Cirad_v1,_unmasked__GSMUA_Achr6P11270_001__chr:_6_7481564-7502810_	7497616	7497709	Org2_Musa_acuminata_var._DH_Pahang__banana___Genoscope/Cirad_v1,_unmasked__GSMUA_Achr11P09480_001__chr:_11_7379215-7400276_	7387549	7387456	10	0
Org1_Musa_acuminata_var._DH_Pahang__banana___Genoscope/Cirad_v1,_unmasked__GSMUA_Achr6P11270_001__chr:_6_7481564-7502810_	7497618	7497709	Org2_Musa_acuminata_var._DH_Pahang__banana___Genoscope/Cirad_v1,_unmasked__GSMUA_Achr11P09480_001__chr:_11_7379215-7400276_	7387549	7387458	10	0
Org1_Musa_acuminata_var._DH_Pahang__banana___Genoscope/Cirad_v1,_unmasked__GSMUA_Achr6P11270_001__chr:_6_7481564-7502810_	7497620	7497709	Org2_Musa_acuminata_var._DH_Pahang__banana___Genoscope/Cirad_v1,_unmasked__GSMUA_Achr11P09480_001__chr:_11_7379215-7400276_	7387549	7387460	10	0
Org1_Musa_acuminata_var._DH_Pahang__banana___Genoscope/Cirad_v1,_unmasked__GSMUA_Achr6P11270_001__chr:_6_7481564-7502810_	7497616	7497709	Org2_Musa_acuminata_var._DH_Pahang__banana___Genoscope/Cirad_v1,_unmasked__GSMUA_Achr11P09480_001__chr:_11_7379215-7400276_	7387555	7387462	10	0
Org1_Musa_acuminata_var._DH_Pahang__banana___Genoscope/Cirad_v1,_unmasked__GSMUA_Achr6P11270_001__chr:_6_7481564-7502810_	7497617	7497709	Org2_Musa_acuminata_var._DH_Pahang__banana___Genoscope/Cirad_v1,_unmasked__GSMUA_Achr11P09480_001__chr:_11_7379215-7400276_	7387449	7387541	10	0
Org1_Musa_acuminata_var._DH_Pahang__banana___Genoscope/Cirad_v1,_unmasked__GSMUA_Achr6P11270_001__chr:_6_7481564-7502810_	7497628	7497709	Org2_Musa_acuminata_var._DH_Pahang__banana___Genoscope/Cirad_v1,_unmasked__GSMUA_Achr11P09480_001__chr:_11_7379215-7400276_	7387545	7387464	10	0
Org1_Musa_acuminata_var._DH_Pahang__banana___Genoscope/Cirad_v1,_unmasked__GSMUA_Achr6P11270_001__chr:_6_7481564-7502810_	7497610	7497709	Org2_Musa_acuminata_var._DH_Pahang__banana___Genoscope/Cirad_v1,_unmasked__GSMUA_Achr11P09480_001__chr:_11_7379215-7400276_	7387562	7387466	10	0
Org1_Musa_acuminata_var._DH_Pahang__banana___Genoscope/Cirad_v1,_unmasked__GSMUA_Achr6P11270_001__chr:_6_7481564-7502810_	7497630	7497709	Org2_Musa_acuminata_var._DH_Pahang__banana___Genoscope/Cirad_v1,_unmasked__GSMUA_Achr11P09480_001__chr:_11_7379215-7400276_	7387549	7387470	10	0
Org1_Musa_acuminata_var._DH_Pahang__banana___Genoscope/Cirad_v1,_unmasked__GSMUA_Achr6P11270_001__chr:_6_7481564-7502810_	7497626	7497709	Org2_Musa_acuminata_var._DH_Pahang__banana___Genoscope/Cirad_v1,_unmasked__GSMUA_Achr11P09480_001__chr:_11_7379215-7400276_	7387555	7387472	10	0
Org1_Musa_acuminata_var._DH_Pahang__banana___Genoscope/Cirad_v1,_unmasked__GSMUA_Achr6P11270_001__chr:_6_7481564-7502810_	7497630	7497709	Org2_Musa_acuminata_var._DH_Pahang__banana___Genoscope/Cirad_v1,_unmasked__GSMUA_Achr11P09480_001__chr:_11_7379215-7400276_	7387555	7387476	10	0
Org1_Musa_acuminata_var._DH_Pahang__banana___Genoscope/Cirad_v1,_unmasked__GSMUA_Achr6P11270_001__chr:_6_7481564-7502810_	7497631	7497709	Org2_Musa_acuminata_var._DH_Pahang__banana___Genoscope/Cirad_v1,_unmasked__GSMUA_Achr11P09480_001__chr:_11_7379215-7400276_	7387556	7387478	10	0
Org1_Musa_acuminata_var._DH_Pahang__banana___Genoscope/Cirad_v1,_unmasked__GSMUA_Achr6P11270_001__chr:_6_7481564-7502810_	7491699	7493105	Org2_Musa_acuminata_var._DH_Pahang__banana___Genoscope/Cirad_v1,_unmasked__GSMUA_Achr11P09480_001__chr:_11_7379215-7400276_	7390322	7388982	10	0
Org1_Musa_acuminata_var._DH_Pahang__banana___Genoscope/Cirad_v1,_unmasked__GSMUA_Achr6P11270_001__chr:_6_7481564-7502810_	7483389	7488725	Org2_Musa_acuminata_var._DH_Pahang__banana___Genoscope/Cirad_v1,_unmasked__GSMUA_Achr11P09480_001__chr:_11_7379215-7400276_	7398120	7392497	10	0
Org1_Musa_acuminata_var._DH_Pahang__banana___Genoscope/Cirad_v1,_unmasked__GSMUA_Achr6P11270_001__chr:_6_7481564-7502810_	7497585	7497681	Org2_Musa_acuminata_var._DH_Pahang__banana___Genoscope/Cirad_v1,_unmasked__GSMUA_Achr11P09480_001__chr:_11_7379215-7400276_	7387449	7387545	10	0
Org1_Musa_acuminata_var._DH_Pahang__banana___Genoscope/Cirad_v1,_unmasked__GSMUA_Achr6P11270_001__chr:_6_7481564-7502810_	7497595	7497689	Org2_Musa_acuminata_var._DH_Pahang__banana___Genoscope/Cirad_v1,_unmasked__GSMUA_Achr11P09480_001__chr:_11_7379215-7400276_	7387449	7387543	10	0
Org1_Musa_acuminata_var._DH_Pahang__banana___Genoscope/Cirad_v1,_unmasked__GSMUA_Achr6P11270_001__chr:_6_7481564-7502810_	7497583	7497695	Org2_Musa_acuminata_var._DH_Pahang__banana___Genoscope/Cirad_v1,_unmasked__GSMUA_Achr11P09480_001__chr:_11_7379215-7400276_	7387449	7387562	10	0
Org1_Musa_acuminata_var._DH_Pahang__banana___Genoscope/Cirad_v1,_unmasked__GSMUA_Achr6P11270_001__chr:_6_7481564-7502810_	7497511	7497611	Org2_Musa_acuminata_var._DH_Pahang__banana___Genoscope/Cirad_v1,_unmasked__GSMUA_Achr11P09480_001__chr:_11_7379215-7400276_	7387449	7387549	10	0
Org1_Musa_acuminata_var._DH_Pahang__banana___Genoscope/Cirad_v1,_unmasked__GSMUA_Achr6P11270_001__chr:_6_7481564-7502810_	7497599	7497705	Org2_Musa_acuminata_var._DH_Pahang__banana___Genoscope/Cirad_v1,_unmasked__GSMUA_Achr11P09480_001__chr:_11_7379215-7400276_	7387449	7387555	10	0
Org1_Musa_acuminata_var._DH_Pahang__banana___Genoscope/Cirad_v1,_unmasked__GSMUA_Achr6P11270_001__chr:_6_7481564-7502810_	7497597	7497703	Org2_Musa_acuminata_var._DH_Pahang__banana___Genoscope/Cirad_v1,_unmasked__GSMUA_Achr11P09480_001__chr:_11_7379215-7400276_	7387449	7387555	10	0
Org1_Musa_acuminata_var._DH_Pahang__banana___Genoscope/Cirad_v1,_unmasked__GSMUA_Achr6P11270_001__chr:_6_7481564-7502810_	7497629	7497709	Org2_Musa_acuminata_var._DH_Pahang__banana___Genoscope/Cirad_v1,_unmasked__GSMUA_Achr11P09480_001__chr:_11_7379215-7400276_	7387449	7387529	10	0
Org1_Musa_acuminata_var._DH_Pahang__banana___Genoscope/Cirad_v1,_unmasked__GSMUA_Achr6P11270_001__chr:_6_7481564-7502810_	7497613	7497709	Org2_Musa_acuminata_var._DH_Pahang__banana___Genoscope/Cirad_v1,_unmasked__GSMUA_Achr11P09480_001__chr:_11_7379215-7400276_	7387449	7387545	10	0
Org1_Musa_acuminata_var._DH_Pahang__banana___Genoscope/Cirad_v1,_unmasked__GSMUA_Achr6P11270_001__chr:_6_7481564-7502810_	7497593	7497689	Org2_Musa_acuminata_var._DH_Pahang__banana___Genoscope/Cirad_v1,_unmasked__GSMUA_Achr11P09480_001__chr:_11_7379215-7400276_	7387449	7387545	10	0
Org1_Musa_acuminata_var._DH_Pahang__banana___Genoscope/Cirad_v1,_unmasked__GSMUA_Achr6P11270_001__chr:_6_7481564-7502810_	7497591	7497687	Org2_Musa_acuminata_var._DH_Pahang__banana___Genoscope/Cirad_v1,_unmasked__GSMUA_Achr11P09480_001__chr:_11_7379215-7400276_	7387449	7387545	10	0
Org1_Musa_acuminata_var._DH_Pahang__banana___Genoscope/Cirad_v1,_unmasked__GSMUA_Achr6P11270_001__chr:_6_7481564-7502810_	7497579	7497675	Org2_Musa_acuminata_var._DH_Pahang__banana___Genoscope/Cirad_v1,_unmasked__GSMUA_Achr11P09480_001__chr:_11_7379215-7400276_	7387449	7387545	10	0
Org1_Musa_acuminata_var._DH_Pahang__banana___Genoscope/Cirad_v1,_unmasked__GSMUA_Achr6P11270_001__chr:_6_7481564-7502810_	7497581	7497677	Org2_Musa_acuminata_var._DH_Pahang__banana___Genoscope/Cirad_v1,_unmasked__GSMUA_Achr11P09480_001__chr:_11_7379215-7400276_	7387449	7387545	10	0
Org1_Musa_acuminata_var._DH_Pahang__banana___Genoscope/Cirad_v1,_unmasked__GSMUA_Achr6P11270_001__chr:_6_7481564-7502810_	7497525	7497621	Org2_Musa_acuminata_var._DH_Pahang__banana___Genoscope/Cirad_v1,_unmasked__GSMUA_Achr11P09480_001__chr:_11_7379215-7400276_	7387449	7387545	10	0
Org1_Musa_acuminata_var._DH_Pahang__banana___Genoscope/Cirad_v1,_unmasked__GSMUA_Achr6P11270_001__chr:_6_7481564-7502810_	7497523	7497635	Org2_Musa_acuminata_var._DH_Pahang__banana___Genoscope/Cirad_v1,_unmasked__GSMUA_Achr11P09480_001__chr:_11_7379215-7400276_	7387449	7387562	10	0
Org1_Musa_acuminata_var._DH_Pahang__banana___Genoscope/Cirad_v1,_unmasked__GSMUA_Achr6P11270_001__chr:_6_7481564-7502810_	7497577	7497689	Org2_Musa_acuminata_var._DH_Pahang__banana___Genoscope/Cirad_v1,_unmasked__GSMUA_Achr11P09480_001__chr:_11_7379215-7400276_	7387449	7387562	10	0
Org1_Musa_acuminata_var._DH_Pahang__banana___Genoscope/Cirad_v1,_unmasked__GSMUA_Achr6P11270_001__chr:_6_7481564-7502810_	7497515	7497621	Org2_Musa_acuminata_var._DH_Pahang__banana___Genoscope/Cirad_v1,_unmasked__GSMUA_Achr11P09480_001__chr:_11_7379215-7400276_	7387449	7387555	10	0
Org1_Musa_acuminata_var._DH_Pahang__banana___Genoscope/Cirad_v1,_unmasked__GSMUA_Achr6P11270_001__chr:_6_7481564-7502810_	7497607	7497703	Org2_Musa_acuminata_var._DH_Pahang__banana___Genoscope/Cirad_v1,_unmasked__GSMUA_Achr11P09480_001__chr:_11_7379215-7400276_	7387449	7387545	10	0
Org1_Musa_acuminata_var._DH_Pahang__banana___Genoscope/Cirad_v1,_unmasked__GSMUA_Achr6P11270_001__chr:_6_7481564-7502810_	7497505	7497599	Org2_Musa_acuminata_var._DH_Pahang__banana___Genoscope/Cirad_v1,_unmasked__GSMUA_Achr11P09480_001__chr:_11_7379215-7400276_	7387449	7387543	10	0
Org1_Musa_acuminata_var._DH_Pahang__banana___Genoscope/Cirad_v1,_unmasked__GSMUA_Achr6P11270_001__chr:_6_7481564-7502810_	7497609	7497705	Org2_Musa_acuminata_var._DH_Pahang__banana___Genoscope/Cirad_v1,_unmasked__GSMUA_Achr11P09480_001__chr:_11_7379215-7400276_	7387449	7387545	10	0
Org1_Musa_acuminata_var._DH_Pahang__banana___Genoscope/Cirad_v1,_unmasked__GSMUA_Achr6P11270_001__chr:_6_7481564-7502810_	7497575	7497671	Org2_Musa_acuminata_var._DH_Pahang__banana___Genoscope/Cirad_v1,_unmasked__GSMUA_Achr11P09480_001__chr:_11_7379215-7400276_	7387449	7387545	10	0
Org1_Musa_acuminata_var._DH_Pahang__banana___Genoscope/Cirad_v1,_unmasked__GSMUA_Achr6P11270_001__chr:_6_7481564-7502810_	7497573	7497669	Org2_Musa_acuminata_var._DH_Pahang__banana___Genoscope/Cirad_v1,_unmasked__GSMUA_Achr11P09480_001__chr:_11_7379215-7400276_	7387449	7387545	10	0
Org1_Musa_acuminata_var._DH_Pahang__banana___Genoscope/Cirad_v1,_unmasked__GSMUA_Achr6P11270_001__chr:_6_7481564-7502810_	7497567	7497663	Org2_Musa_acuminata_var._DH_Pahang__banana___Genoscope/Cirad_v1,_unmasked__GSMUA_Achr11P09480_001__chr:_11_7379215-7400276_	7387449	7387545	10	0
Org1_Musa_acuminata_var._DH_Pahang__banana___Genoscope/Cirad_v1,_unmasked__GSMUA_Achr6P11270_001__chr:_6_7481564-7502810_	7497527	7497623	Org2_Musa_acuminata_var._DH_Pahang__banana___Genoscope/Cirad_v1,_unmasked__GSMUA_Achr11P09480_001__chr:_11_7379215-7400276_	7387449	7387545	10	0
Org1_Musa_acuminata_var._DH_Pahang__banana___Genoscope/Cirad_v1,_unmasked__GSMUA_Achr6P11270_001__chr:_6_7481564-7502810_	7497571	7497683	Org2_Musa_acuminata_var._DH_Pahang__banana___Genoscope/Cirad_v1,_unmasked__GSMUA_Achr11P09480_001__chr:_11_7379215-7400276_	7387449	7387562	10	0
Org1_Musa_acuminata_var._DH_Pahang__banana___Genoscope/Cirad_v1,_unmasked__GSMUA_Achr6P11270_001__chr:_6_7481564-7502810_	7497565	7497677	Org2_Musa_acuminata_var._DH_Pahang__banana___Genoscope/Cirad_v1,_unmasked__GSMUA_Achr11P09480_001__chr:_11_7379215-7400276_	7387449	7387562	10	0
Org1_Musa_acuminata_var._DH_Pahang__banana___Genoscope/Cirad_v1,_unmasked__GSMUA_Achr6P11270_001__chr:_6_7481564-7502810_	7497529	7497623	Org2_Musa_acuminata_var._DH_Pahang__banana___Genoscope/Cirad_v1,_unmasked__GSMUA_Achr11P09480_001__chr:_11_7379215-7400276_	7387449	7387543	10	0
Org1_Musa_acuminata_var._DH_Pahang__banana___Genoscope/Cirad_v1,_unmasked__GSMUA_Achr6P11270_001__chr:_6_7481564-7502810_	7497531	7497624	Org2_Musa_acuminata_var._DH_Pahang__banana___Genoscope/Cirad_v1,_unmasked__GSMUA_Achr11P09480_001__chr:_11_7379215-7400276_	7387449	7387542	10	0
Org1_Musa_acuminata_var._DH_Pahang__banana___Genoscope/Cirad_v1,_unmasked__GSMUA_Achr6P11270_001__chr:_6_7481564-7502810_	7497561	7497657	Org2_Musa_acuminata_var._DH_Pahang__banana___Genoscope/Cirad_v1,_unmasked__GSMUA_Achr11P09480_001__chr:_11_7379215-7400276_	7387449	7387545	10	0
Org1_Musa_acuminata_var._DH_Pahang__banana___Genoscope/Cirad_v1,_unmasked__GSMUA_Achr6P11270_001__chr:_6_7481564-7502810_	7497499	7497606	Org2_Musa_acuminata_var._DH_Pahang__banana___Genoscope/Cirad_v1,_unmasked__GSMUA_Achr11P09480_001__chr:_11_7379215-7400276_	7387449	7387556	10	0
Org1_Musa_acuminata_var._DH_Pahang__banana___Genoscope/Cirad_v1,_unmasked__GSMUA_Achr6P11270_001__chr:_6_7481564-7502810_	7497563	7497659	Org2_Musa_acuminata_var._DH_Pahang__banana___Genoscope/Cirad_v1,_unmasked__GSMUA_Achr11P09480_001__chr:_11_7379215-7400276_	7387449	7387545	10	0
Org1_Musa_acuminata_var._DH_Pahang__banana___Genoscope/Cirad_v1,_unmasked__GSMUA_Achr6P11270_001__chr:_6_7481564-7502810_	7497559	7497671	Org2_Musa_acuminata_var._DH_Pahang__banana___Genoscope/Cirad_v1,_unmasked__GSMUA_Achr11P09480_001__chr:_11_7379215-7400276_	7387449	7387562	10	0
Org1_Musa_acuminata_var._DH_Pahang__banana___Genoscope/Cirad_v1,_unmasked__GSMUA_Achr6P11270_001__chr:_6_7481564-7502810_	7497553	7497665	Org2_Musa_acuminata_var._DH_Pahang__banana___Genoscope/Cirad_v1,_unmasked__GSMUA_Achr11P09480_001__chr:_11_7379215-7400276_	7387449	7387562	10	0
Org1_Musa_acuminata_var._DH_Pahang__banana___Genoscope/Cirad_v1,_unmasked__GSMUA_Achr6P11270_001__chr:_6_7481564-7502810_	7497533	7497629	Org2_Musa_acuminata_var._DH_Pahang__banana___Genoscope/Cirad_v1,_unmasked__GSMUA_Achr11P09480_001__chr:_11_7379215-7400276_	7387449	7387545	10	0
Org1_Musa_acuminata_var._DH_Pahang__banana___Genoscope/Cirad_v1,_unmasked__GSMUA_Achr6P11270_001__chr:_6_7481564-7502810_	7497557	7497653	Org2_Musa_acuminata_var._DH_Pahang__banana___Genoscope/Cirad_v1,_unmasked__GSMUA_Achr11P09480_001__chr:_11_7379215-7400276_	7387449	7387545	10	0
Org1_Musa_acuminata_var._DH_Pahang__banana___Genoscope/Cirad_v1,_unmasked__GSMUA_Achr6P11270_001__chr:_6_7481564-7502810_	7497549	7497645	Org2_Musa_acuminata_var._DH_Pahang__banana___Genoscope/Cirad_v1,_unmasked__GSMUA_Achr11P09480_001__chr:_11_7379215-7400276_	7387449	7387545	10	0
Org1_Musa_acuminata_var._DH_Pahang__banana___Genoscope/Cirad_v1,_unmasked__GSMUA_Achr6P11270_001__chr:_6_7481564-7502810_	7497551	7497647	Org2_Musa_acuminata_var._DH_Pahang__banana___Genoscope/Cirad_v1,_unmasked__GSMUA_Achr11P09480_001__chr:_11_7379215-7400276_	7387449	7387545	10	0
Org1_Musa_acuminata_var._DH_Pahang__banana___Genoscope/Cirad_v1,_unmasked__GSMUA_Achr6P11270_001__chr:_6_7481564-7502810_	7497519	7497619	Org2_Musa_acuminata_var._DH_Pahang__banana___Genoscope/Cirad_v1,_unmasked__GSMUA_Achr11P09480_001__chr:_11_7379215-7400276_	7387449	7387549	10	0
Org1_Musa_acuminata_var._DH_Pahang__banana___Genoscope/Cirad_v1,_unmasked__GSMUA_Achr6P11270_001__chr:_6_7481564-7502810_	7497547	7497659	Org2_Musa_acuminata_var._DH_Pahang__banana___Genoscope/Cirad_v1,_unmasked__GSMUA_Achr11P09480_001__chr:_11_7379215-7400276_	7387449	7387562	10	0
Org1_Musa_acuminata_var._DH_Pahang__banana___Genoscope/Cirad_v1,_unmasked__GSMUA_Achr6P11270_001__chr:_6_7481564-7502810_	7497543	7497639	Org2_Musa_acuminata_var._DH_Pahang__banana___Genoscope/Cirad_v1,_unmasked__GSMUA_Achr11P09480_001__chr:_11_7379215-7400276_	7387449	7387545	10	0
Org1_Musa_acuminata_var._DH_Pahang__banana___Genoscope/Cirad_v1,_unmasked__GSMUA_Achr6P11270_001__chr:_6_7481564-7502810_	7497501	7497607	Org2_Musa_acuminata_var._DH_Pahang__banana___Genoscope/Cirad_v1,_unmasked__GSMUA_Achr11P09480_001__chr:_11_7379215-7400276_	7387449	7387555	10	0
Org1_Musa_acuminata_var._DH_Pahang__banana___Genoscope/Cirad_v1,_unmasked__GSMUA_Achr6P11270_001__chr:_6_7481564-7502810_	7497545	7497641	Org2_Musa_acuminata_var._DH_Pahang__banana___Genoscope/Cirad_v1,_unmasked__GSMUA_Achr11P09480_001__chr:_11_7379215-7400276_	7387449	7387545	10	0
Org1_Musa_acuminata_var._DH_Pahang__banana___Genoscope/Cirad_v1,_unmasked__GSMUA_Achr6P11270_001__chr:_6_7481564-7502810_	7497537	7497633	Org2_Musa_acuminata_var._DH_Pahang__banana___Genoscope/Cirad_v1,_unmasked__GSMUA_Achr11P09480_001__chr:_11_7379215-7400276_	7387449	7387545	10	0
Org1_Musa_acuminata_var._DH_Pahang__banana___Genoscope/Cirad_v1,_unmasked__GSMUA_Achr6P11270_001__chr:_6_7481564-7502810_	7497541	7497653	Org2_Musa_acuminata_var._DH_Pahang__banana___Genoscope/Cirad_v1,_unmasked__GSMUA_Achr11P09480_001__chr:_11_7379215-7400276_	7387449	7387562	10	0
Org1_Musa_acuminata_var._DH_Pahang__banana___Genoscope/Cirad_v1,_unmasked__GSMUA_Achr6P11270_001__chr:_6_7481564-7502810_	7497611	7497710	Org2_Musa_acuminata_var._DH_Pahang__banana___Genoscope/Cirad_v1,_unmasked__GSMUA_Achr11P09480_001__chr:_11_7379215-7400276_	7387449	7387548	10	0
Org1_Musa_acuminata_var._DH_Pahang__banana___Genoscope/Cirad_v1,_unmasked__GSMUA_Achr6P11270_001__chr:_6_7481564-7502810_	7497605	7497710	Org2_Musa_acuminata_var._DH_Pahang__banana___Genoscope/Cirad_v1,_unmasked__GSMUA_Achr11P09480_001__chr:_11_7379215-7400276_	7387449	7387554	10	0
Org1_Musa_acuminata_var._DH_Pahang__banana___Genoscope/Cirad_v1,_unmasked__GSMUA_Achr6P11270_001__chr:_6_7481564-7502810_	7497539	7497635	Org2_Musa_acuminata_var._DH_Pahang__banana___Genoscope/Cirad_v1,_unmasked__GSMUA_Achr11P09480_001__chr:_11_7379215-7400276_	7387449	7387545	10	0
Org1_Musa_acuminata_var._DH_Pahang__banana___Genoscope/Cirad_v1,_unmasked__GSMUA_Achr6P11270_001__chr:_6_7481564-7502810_	7497615	7497710	Org2_Musa_acuminata_var._DH_Pahang__banana___Genoscope/Cirad_v1,_unmasked__GSMUA_Achr11P09480_001__chr:_11_7379215-7400276_	7387449	7387544	10	0
Org1_Musa_acuminata_var._DH_Pahang__banana___Genoscope/Cirad_v1,_unmasked__GSMUA_Achr6P11270_001__chr:_6_7481564-7502810_	7497603	7497717	Org2_Musa_acuminata_var._DH_Pahang__banana___Genoscope/Cirad_v1,_unmasked__GSMUA_Achr11P09480_001__chr:_11_7379215-7400276_	7387449	7387563	10	0
Org1_Musa_acuminata_var._DH_Pahang__banana___Genoscope/Cirad_v1,_unmasked__GSMUA_Achr6P11270_001__chr:_6_7481564-7502810_	7497626	7497709	Org2_Musa_acuminata_var._DH_Pahang__banana___Genoscope/Cirad_v1,_unmasked__GSMUA_Achr11P09480_001__chr:_11_7379215-7400276_	7387450	7387533	10	0
Org1_Musa_acuminata_var._DH_Pahang__banana___Genoscope/Cirad_v1,_unmasked__GSMUA_Achr6P11270_001__chr:_6_7481564-7502810_	7497588	7497683	Org2_Musa_acuminata_var._DH_Pahang__banana___Genoscope/Cirad_v1,_unmasked__GSMUA_Achr11P09480_001__chr:_11_7379215-7400276_	7387450	7387545	10	0
Org1_Musa_acuminata_var._DH_Pahang__banana___Genoscope/Cirad_v1,_unmasked__GSMUA_Achr6P11270_001__chr:_6_7481564-7502810_	7497627	7497709	Org2_Musa_acuminata_var._DH_Pahang__banana___Genoscope/Cirad_v1,_unmasked__GSMUA_Achr11P09480_001__chr:_11_7379215-7400276_	7387449	7387531	10	0
Org1_Musa_acuminata_var._DH_Pahang__banana___Genoscope/Cirad_v1,_unmasked__GSMUA_Achr6P11270_001__chr:_6_7481564-7502810_	7497590	7497683	Org2_Musa_acuminata_var._DH_Pahang__banana___Genoscope/Cirad_v1,_unmasked__GSMUA_Achr11P09480_001__chr:_11_7379215-7400276_	7387450	7387543	10	0
Org1_Musa_acuminata_var._DH_Pahang__banana___Genoscope/Cirad_v1,_unmasked__GSMUA_Achr6P11270_001__chr:_6_7481564-7502810_	7497602	7497701	Org2_Musa_acuminata_var._DH_Pahang__banana___Genoscope/Cirad_v1,_unmasked__GSMUA_Achr11P09480_001__chr:_11_7379215-7400276_	7387450	7387549	10	0
Org1_Musa_acuminata_var._DH_Pahang__banana___Genoscope/Cirad_v1,_unmasked__GSMUA_Achr6P11270_001__chr:_6_7481564-7502810_	7497570	7497665	Org2_Musa_acuminata_var._DH_Pahang__banana___Genoscope/Cirad_v1,_unmasked__GSMUA_Achr11P09480_001__chr:_11_7379215-7400276_	7387450	7387545	10	0
Org1_Musa_acuminata_var._DH_Pahang__banana___Genoscope/Cirad_v1,_unmasked__GSMUA_Achr6P11270_001__chr:_6_7481564-7502810_	7497556	7497651	Org2_Musa_acuminata_var._DH_Pahang__banana___Genoscope/Cirad_v1,_unmasked__GSMUA_Achr11P09480_001__chr:_11_7379215-7400276_	7387450	7387545	10	0
Org1_Musa_acuminata_var._DH_Pahang__banana___Genoscope/Cirad_v1,_unmasked__GSMUA_Achr6P11270_001__chr:_6_7481564-7502810_	7497511	7497615	Org2_Musa_acuminata_var._DH_Pahang__banana___Genoscope/Cirad_v1,_unmasked__GSMUA_Achr11P09480_001__chr:_11_7379215-7400276_	7387451	7387555	10	0
Org1_Musa_acuminata_var._DH_Pahang__banana___Genoscope/Cirad_v1,_unmasked__GSMUA_Achr6P11270_001__chr:_6_7481564-7502810_	7497537	7497647	Org2_Musa_acuminata_var._DH_Pahang__banana___Genoscope/Cirad_v1,_unmasked__GSMUA_Achr11P09480_001__chr:_11_7379215-7400276_	7387451	7387562	10	0
Org1_Musa_acuminata_var._DH_Pahang__banana___Genoscope/Cirad_v1,_unmasked__GSMUA_Achr6P11270_001__chr:_6_7481564-7502810_	7497511	7497614	Org2_Musa_acuminata_var._DH_Pahang__banana___Genoscope/Cirad_v1,_unmasked__GSMUA_Achr11P09480_001__chr:_11_7379215-7400276_	7387453	7387556	10	0
Org1_Musa_acuminata_var._DH_Pahang__banana___Genoscope/Cirad_v1,_unmasked__GSMUA_Achr6P11270_001__chr:_6_7481564-7502810_	7497505	7497598	Org2_Musa_acuminata_var._DH_Pahang__banana___Genoscope/Cirad_v1,_unmasked__GSMUA_Achr11P09480_001__chr:_11_7379215-7400276_	7387542	7387449	10	0
Org1_Musa_acuminata_var._DH_Pahang__banana___Genoscope/Cirad_v1,_unmasked__GSMUA_Achr6P11270_001__chr:_6_7481564-7502810_	7497511	7497600	Org2_Musa_acuminata_var._DH_Pahang__banana___Genoscope/Cirad_v1,_unmasked__GSMUA_Achr11P09480_001__chr:_11_7379215-7400276_	7387538	7387449	10	0
Org1_Musa_acuminata_var._DH_Pahang__banana___Genoscope/Cirad_v1,_unmasked__GSMUA_Achr6P11270_001__chr:_6_7481564-7502810_	7497511	7497602	Org2_Musa_acuminata_var._DH_Pahang__banana___Genoscope/Cirad_v1,_unmasked__GSMUA_Achr11P09480_001__chr:_11_7379215-7400276_	7387540	7387449	10	0
Org1_Musa_acuminata_var._DH_Pahang__banana___Genoscope/Cirad_v1,_unmasked__GSMUA_Achr6P11270_001__chr:_6_7481564-7502810_	7497623	7497709	Org2_Musa_acuminata_var._DH_Pahang__banana___Genoscope/Cirad_v1,_unmasked__GSMUA_Achr11P09480_001__chr:_11_7379215-7400276_	7387449	7387535	10	0
Org1_Musa_acuminata_var._DH_Pahang__banana___Genoscope/Cirad_v1,_unmasked__GSMUA_Achr6P11270_001__chr:_6_7481564-7502810_	7497515	7497608	Org2_Musa_acuminata_var._DH_Pahang__banana___Genoscope/Cirad_v1,_unmasked__GSMUA_Achr11P09480_001__chr:_11_7379215-7400276_	7387542	7387449	10	0
Org1_Musa_acuminata_var._DH_Pahang__banana___Genoscope/Cirad_v1,_unmasked__GSMUA_Achr6P11270_001__chr:_6_7481564-7502810_	7497517	7497610	Org2_Musa_acuminata_var._DH_Pahang__banana___Genoscope/Cirad_v1,_unmasked__GSMUA_Achr11P09480_001__chr:_11_7379215-7400276_	7387542	7387449	10	0
Org1_Musa_acuminata_var._DH_Pahang__banana___Genoscope/Cirad_v1,_unmasked__GSMUA_Achr6P11270_001__chr:_6_7481564-7502810_	7497519	7497612	Org2_Musa_acuminata_var._DH_Pahang__banana___Genoscope/Cirad_v1,_unmasked__GSMUA_Achr11P09480_001__chr:_11_7379215-7400276_	7387542	7387449	10	0
Org1_Musa_acuminata_var._DH_Pahang__banana___Genoscope/Cirad_v1,_unmasked__GSMUA_Achr6P11270_001__chr:_6_7481564-7502810_	7497523	7497616	Org2_Musa_acuminata_var._DH_Pahang__banana___Genoscope/Cirad_v1,_unmasked__GSMUA_Achr11P09480_001__chr:_11_7379215-7400276_	7387542	7387449	10	0
Org1_Musa_acuminata_var._DH_Pahang__banana___Genoscope/Cirad_v1,_unmasked__GSMUA_Achr6P11270_001__chr:_6_7481564-7502810_	7497509	7497604	Org2_Musa_acuminata_var._DH_Pahang__banana___Genoscope/Cirad_v1,_unmasked__GSMUA_Achr11P09480_001__chr:_11_7379215-7400276_	7387544	7387449	10	0
Org1_Musa_acuminata_var._DH_Pahang__banana___Genoscope/Cirad_v1,_unmasked__GSMUA_Achr6P11270_001__chr:_6_7481564-7502810_	7497574	7497680	Org2_Musa_acuminata_var._DH_Pahang__banana___Genoscope/Cirad_v1,_unmasked__GSMUA_Achr11P09480_001__chr:_11_7379215-7400276_	7387555	7387449	10	0
Org1_Musa_acuminata_var._DH_Pahang__banana___Genoscope/Cirad_v1,_unmasked__GSMUA_Achr6P11270_001__chr:_6_7481564-7502810_	7497525	7497618	Org2_Musa_acuminata_var._DH_Pahang__banana___Genoscope/Cirad_v1,_unmasked__GSMUA_Achr11P09480_001__chr:_11_7379215-7400276_	7387542	7387449	10	0
Org1_Musa_acuminata_var._DH_Pahang__banana___Genoscope/Cirad_v1,_unmasked__GSMUA_Achr6P11270_001__chr:_6_7481564-7502810_	7497590	7497690	Org2_Musa_acuminata_var._DH_Pahang__banana___Genoscope/Cirad_v1,_unmasked__GSMUA_Achr11P09480_001__chr:_11_7379215-7400276_	7387549	7387449	10	0
Org1_Musa_acuminata_var._DH_Pahang__banana___Genoscope/Cirad_v1,_unmasked__GSMUA_Achr6P11270_001__chr:_6_7481564-7502810_	7497527	7497620	Org2_Musa_acuminata_var._DH_Pahang__banana___Genoscope/Cirad_v1,_unmasked__GSMUA_Achr11P09480_001__chr:_11_7379215-7400276_	7387542	7387449	10	0
Org1_Musa_acuminata_var._DH_Pahang__banana___Genoscope/Cirad_v1,_unmasked__GSMUA_Achr6P11270_001__chr:_6_7481564-7502810_	7497608	7497702	Org2_Musa_acuminata_var._DH_Pahang__banana___Genoscope/Cirad_v1,_unmasked__GSMUA_Achr11P09480_001__chr:_11_7379215-7400276_	7387543	7387449	10	0
Org1_Musa_acuminata_var._DH_Pahang__banana___Genoscope/Cirad_v1,_unmasked__GSMUA_Achr6P11270_001__chr:_6_7481564-7502810_	7497513	7497619	Org2_Musa_acuminata_var._DH_Pahang__banana___Genoscope/Cirad_v1,_unmasked__GSMUA_Achr11P09480_001__chr:_11_7379215-7400276_	7387449	7387555	10	0
Org1_Musa_acuminata_var._DH_Pahang__banana___Genoscope/Cirad_v1,_unmasked__GSMUA_Achr6P11270_001__chr:_6_7481564-7502810_	7497572	7497678	Org2_Musa_acuminata_var._DH_Pahang__banana___Genoscope/Cirad_v1,_unmasked__GSMUA_Achr11P09480_001__chr:_11_7379215-7400276_	7387555	7387449	10	0
Org1_Musa_acuminata_var._DH_Pahang__banana___Genoscope/Cirad_v1,_unmasked__GSMUA_Achr6P11270_001__chr:_6_7481564-7502810_	7497592	7497698	Org2_Musa_acuminata_var._DH_Pahang__banana___Genoscope/Cirad_v1,_unmasked__GSMUA_Achr11P09480_001__chr:_11_7379215-7400276_	7387555	7387449	10	0
Org1_Musa_acuminata_var._DH_Pahang__banana___Genoscope/Cirad_v1,_unmasked__GSMUA_Achr6P11270_001__chr:_6_7481564-7502810_	7497608	7497704	Org2_Musa_acuminata_var._DH_Pahang__banana___Genoscope/Cirad_v1,_unmasked__GSMUA_Achr11P09480_001__chr:_11_7379215-7400276_	7387545	7387449	10	0
Org1_Musa_acuminata_var._DH_Pahang__banana___Genoscope/Cirad_v1,_unmasked__GSMUA_Achr6P11270_001__chr:_6_7481564-7502810_	7497529	7497622	Org2_Musa_acuminata_var._DH_Pahang__banana___Genoscope/Cirad_v1,_unmasked__GSMUA_Achr11P09480_001__chr:_11_7379215-7400276_	7387542	7387449	10	0
Org1_Musa_acuminata_var._DH_Pahang__banana___Genoscope/Cirad_v1,_unmasked__GSMUA_Achr6P11270_001__chr:_6_7481564-7502810_	7497572	7497672	Org2_Musa_acuminata_var._DH_Pahang__banana___Genoscope/Cirad_v1,_unmasked__GSMUA_Achr11P09480_001__chr:_11_7379215-7400276_	7387549	7387449	10	0
Org1_Musa_acuminata_var._DH_Pahang__banana___Genoscope/Cirad_v1,_unmasked__GSMUA_Achr6P11270_001__chr:_6_7481564-7502810_	7497564	7497670	Org2_Musa_acuminata_var._DH_Pahang__banana___Genoscope/Cirad_v1,_unmasked__GSMUA_Achr11P09480_001__chr:_11_7379215-7400276_	7387555	7387449	10	0
Org1_Musa_acuminata_var._DH_Pahang__banana___Genoscope/Cirad_v1,_unmasked__GSMUA_Achr6P11270_001__chr:_6_7481564-7502810_	7497531	7497624	Org2_Musa_acuminata_var._DH_Pahang__banana___Genoscope/Cirad_v1,_unmasked__GSMUA_Achr11P09480_001__chr:_11_7379215-7400276_	7387542	7387449	10	0
Org1_Musa_acuminata_var._DH_Pahang__banana___Genoscope/Cirad_v1,_unmasked__GSMUA_Achr6P11270_001__chr:_6_7481564-7502810_	7497537	7497628	Org2_Musa_acuminata_var._DH_Pahang__banana___Genoscope/Cirad_v1,_unmasked__GSMUA_Achr11P09480_001__chr:_11_7379215-7400276_	7387540	7387449	10	0
Org1_Musa_acuminata_var._DH_Pahang__banana___Genoscope/Cirad_v1,_unmasked__GSMUA_Achr6P11270_001__chr:_6_7481564-7502810_	7497558	7497658	Org2_Musa_acuminata_var._DH_Pahang__banana___Genoscope/Cirad_v1,_unmasked__GSMUA_Achr11P09480_001__chr:_11_7379215-7400276_	7387549	7387449	10	0
Org1_Musa_acuminata_var._DH_Pahang__banana___Genoscope/Cirad_v1,_unmasked__GSMUA_Achr6P11270_001__chr:_6_7481564-7502810_	7497550	7497656	Org2_Musa_acuminata_var._DH_Pahang__banana___Genoscope/Cirad_v1,_unmasked__GSMUA_Achr11P09480_001__chr:_11_7379215-7400276_	7387555	7387449	10	0
Org1_Musa_acuminata_var._DH_Pahang__banana___Genoscope/Cirad_v1,_unmasked__GSMUA_Achr6P11270_001__chr:_6_7481564-7502810_	7497621	7497709	Org2_Musa_acuminata_var._DH_Pahang__banana___Genoscope/Cirad_v1,_unmasked__GSMUA_Achr11P09480_001__chr:_11_7379215-7400276_	7387449	7387537	10	0
Org1_Musa_acuminata_var._DH_Pahang__banana___Genoscope/Cirad_v1,_unmasked__GSMUA_Achr6P11270_001__chr:_6_7481564-7502810_	7497560	7497666	Org2_Musa_acuminata_var._DH_Pahang__banana___Genoscope/Cirad_v1,_unmasked__GSMUA_Achr11P09480_001__chr:_11_7379215-7400276_	7387555	7387449	10	0
Org1_Musa_acuminata_var._DH_Pahang__banana___Genoscope/Cirad_v1,_unmasked__GSMUA_Achr6P11270_001__chr:_6_7481564-7502810_	7497586	7497692	Org2_Musa_acuminata_var._DH_Pahang__banana___Genoscope/Cirad_v1,_unmasked__GSMUA_Achr11P09480_001__chr:_11_7379215-7400276_	7387555	7387449	10	0
Org1_Musa_acuminata_var._DH_Pahang__banana___Genoscope/Cirad_v1,_unmasked__GSMUA_Achr6P11270_001__chr:_6_7481564-7502810_	7497544	7497644	Org2_Musa_acuminata_var._DH_Pahang__banana___Genoscope/Cirad_v1,_unmasked__GSMUA_Achr11P09480_001__chr:_11_7379215-7400276_	7387549	7387449	10	0
Org1_Musa_acuminata_var._DH_Pahang__banana___Genoscope/Cirad_v1,_unmasked__GSMUA_Achr6P11270_001__chr:_6_7481564-7502810_	7497542	7497648	Org2_Musa_acuminata_var._DH_Pahang__banana___Genoscope/Cirad_v1,_unmasked__GSMUA_Achr11P09480_001__chr:_11_7379215-7400276_	7387555	7387449	10	0
Org1_Musa_acuminata_var._DH_Pahang__banana___Genoscope/Cirad_v1,_unmasked__GSMUA_Achr6P11270_001__chr:_6_7481564-7502810_	7497540	7497646	Org2_Musa_acuminata_var._DH_Pahang__banana___Genoscope/Cirad_v1,_unmasked__GSMUA_Achr11P09480_001__chr:_11_7379215-7400276_	7387555	7387449	10	0
Org1_Musa_acuminata_var._DH_Pahang__banana___Genoscope/Cirad_v1,_unmasked__GSMUA_Achr6P11270_001__chr:_6_7481564-7502810_	7497546	7497652	Org2_Musa_acuminata_var._DH_Pahang__banana___Genoscope/Cirad_v1,_unmasked__GSMUA_Achr11P09480_001__chr:_11_7379215-7400276_	7387555	7387449	10	0
Org1_Musa_acuminata_var._DH_Pahang__banana___Genoscope/Cirad_v1,_unmasked__GSMUA_Achr6P11270_001__chr:_6_7481564-7502810_	7497539	7497632	Org2_Musa_acuminata_var._DH_Pahang__banana___Genoscope/Cirad_v1,_unmasked__GSMUA_Achr11P09480_001__chr:_11_7379215-7400276_	7387542	7387449	10	0
Org1_Musa_acuminata_var._DH_Pahang__banana___Genoscope/Cirad_v1,_unmasked__GSMUA_Achr6P11270_001__chr:_6_7481564-7502810_	7497537	7497630	Org2_Musa_acuminata_var._DH_Pahang__banana___Genoscope/Cirad_v1,_unmasked__GSMUA_Achr11P09480_001__chr:_11_7379215-7400276_	7387542	7387449	10	0
Org1_Musa_acuminata_var._DH_Pahang__banana___Genoscope/Cirad_v1,_unmasked__GSMUA_Achr6P11270_001__chr:_6_7481564-7502810_	7497542	7497638	Org2_Musa_acuminata_var._DH_Pahang__banana___Genoscope/Cirad_v1,_unmasked__GSMUA_Achr11P09480_001__chr:_11_7379215-7400276_	7387545	7387449	10	0
Org1_Musa_acuminata_var._DH_Pahang__banana___Genoscope/Cirad_v1,_unmasked__GSMUA_Achr6P11270_001__chr:_6_7481564-7502810_	7497542	7497642	Org2_Musa_acuminata_var._DH_Pahang__banana___Genoscope/Cirad_v1,_unmasked__GSMUA_Achr11P09480_001__chr:_11_7379215-7400276_	7387549	7387449	10	0
SbMAPKK10-1--SbMAPKK10-2
#org1	org1_start	org1_end	org2	org2_start	org2_end	score	evalue
Org1_Sorghum_bicolor__sorghum_:_copied_fasta_file_from_gid93__Freeling_Lab_vPL3.0CNS_rice_sorghum,_unmasked__SB01g042350__chr:_1_65607716-65628914_	65617800	65618672	Org2_Sorghum_bicolor__sorghum_:_copied_fasta_file_from_gid93__CoGe_v1.4_unmasked,_unmasked__SB04g031130__chr:_4_61111643-61132725_	61122627	61121728	10	0
SbMAPKK10-1--SbMAPKK10-3
#org1	org1_start	org1_end	org2	org2_start	org2_end	score	evalue
Org1_Sorghum_bicolor__sorghum_:_copied_fasta_file_from_gid93__CoGe_v1.4_unmasked,_unmasked__SB01G010180__chr:_1_9041911-9062891_	9051969	9052865	Org2_Sorghum_bicolor__sorghum_:_copied_fasta_file_from_gid93__Freeling_Lab_vPL3.0CNS_rice_sorghum,_unmasked__SB04g031130__chr:_4_61111643-61132725_	61121740	61122666	10	0
SbMAPKK10-1--SbMAPKK10-4
#org1	org1_start	org1_end	org2	org2_start	org2_end	score	evalue
Org1_Sorghum_bicolor__sorghum_:_copied_fasta_file_from_gid93__CoGe_v1.4_unmasked,_unmasked__SB01g010200__chr:_1_9056624-9077634_	9066678	9067575	Org2_Sorghum_bicolor__sorghum_:_copied_fasta_file_from_gid93__CoGe_v1.4_unmasked,_unmasked__SB04g031130__chr:_4_61111643-61132725_	61121736	61122690	10	0
ZmMAPKK10-2--ZmMAPKK10-1
#org1	org1_start	org1_end	org2	org2_start	org2_end	score	evalue
Org1_Zea_mays__maize;_corn___Phytozome_10__via_Gramene__vv3_unmasked,_unmasked__GRMZM2G344388__chr:_1_28599936-28621394_	28610238	28611146	Org2_Zea_mays__maize;_corn___Phytozome_10__via_Gramene__vv3_unmasked,_unmasked__GRMZM2G130213__chr:_5_199178867-199200704_	199190001	199189064	10	0
