# Supplementary material for: Comparative analysis of plant MKK gene family reveals novel expansion mechanism of the members and sheds new light on functional conservation
Source: BMC Genomics. 2018 May 29;19:407. doi: 10.1186/s12864-018-4793-8 (PMC5975520; doi:10.1186/s12864-018-4793-8)
Supplement: Supplementary file 12 — Table S7. List of duplicated genes assigned to segmental duplication in plant genome, as detected by CoGe SynMap analysis. (XLSX 26 kb) [file 12864_2018_4793_MOESM12_ESM.xlsx]

## Sheet: Table S2
Protein ID	Orthomcl_group	Seq_id_of_best_hit	Gene name	Evalue_mantissa	Evalue_exponent	Percent_identity	Percent_match
SiMAPKK10-1	NO_GROUP	osat|NP_001049430	OsMAPKK10-2	9	-81	55	100
SiMAPKK10-3	NO_GROUP	osat|NP_001049430	OsMAPKK10-2	3	-82	59	86
SiMAPKK10-2	NO_GROUP	osat|NP_001049430	OsMAPKK10-2	1	-158	86	100
SbMAPKK10-3	NO_GROUP	osat|NP_001049430	OsMAPKK10-2	1	-82	52	100
SbMAPKK10-4	NO_GROUP	osat|NP_001049430	OsMAPKK10-2	8	-84	58	85
SbMAPKK10-2	NO_GROUP	osat|NP_001049430	OsMAPKK10-2	1	-157	86	99
SbMAPKK10-1	NO_GROUP	osat|NP_001049430	OsMAPKK10-2	2	-68	55	80
ZmMAPKK10-2	NO_GROUP	osat|NP_001049430	OsMAPKK10-2	1	-156	86	99
ZmMAPKK10-1	NO_GROUP	osat|NP_001049430	OsMAPKK10-2	1	-67	54	80
MaMAPKK10-2	NO_GROUP	osat|NP_001049430	OsMAPKK10-2	5	-66	61	87
MaMAPKK10-1	NO_GROUP	osat|NP_001049430	OsMAPKK10-2	2	-68	60	95
OsMAPKK10-2	NO_GROUP	osat|NP_001049430	OsMAPKK10-2	0	-181	100	100
OsMAPKK10-3	NO_GROUP	osat|NP_001049430	OsMAPKK10-2	1	-73	54	87
BdMAPKK10-1	NO_GROUP	osat|NP_001049430	OsMAPKK10-2	2	-80	55	87
BdMAPKK10-2	NO_GROUP	osat|NP_001049430	OsMAPKK10-2	1	-154	85	100
BdMAPKK10-3	NO_GROUP	osat|NP_001049430	OsMAPKK10-2	4	-82	52	99
BdMAPKK10-4	NO_GROUP	osat|NP_001049430	OsMAPKK10-2	2	-74	51	96
BdMAPKK10-5	NO_GROUP	osat|NP_001049430	OsMAPKK10-2	3	-78	52	100
HvMAPKK10-1	NO_GROUP	osat|NP_001049430	OsMAPKK10-2	7	-30	53	98
HvMAPKK10-2	NO_GROUP	osat|NP_001049430	OsMAPKK10-2	1	-145	81	100
CpMAPKK10	NO_GROUP	rcom|29896.m000122	RcMAPKK10	2	-36	62	90
SjMAPKK1	OG5_127304	pram|fgenesh1_pg.C_scaffold_6000140		5	-23	33	59
TpMAPKK2	OG5_127304	atha|NP_194710	AtMAPKK2	0	-181	94	100
PvMAPKK2	OG5_127304	atha|NP_194710	AtMAPKK2	1	-151	69	100
AtMAPKK2	OG5_127304	atha|NP_194710	AtMAPKK2	0	-181	100	100
BnMAPKK2	OG5_127304	atha|NP_194710	AtMAPKK2	0	-181	91	100
BoMAPKK2	OG5_127304	atha|NP_194710	AtMAPKK2	0	-181	91	100
BrMAPKK2	OG5_127304	atha|NP_194710	AtMAPKK2	0	-181	91	100
CruMAPKK2	OG5_127304	atha|NP_194710	AtMAPKK2	0	-181	99	100
CmMAPKK2	OG5_127304	atha|NP_194710	AtMAPKK2	1	-145	69	100
CsaMAPKK2-1	OG5_127304	atha|NP_194710	AtMAPKK2	1	-152	71	100
JcMAPKK2-2	OG5_127304	atha|NP_194710	AtMAPKK2	1	-73	50	73
TpMAPKK6	OG5_127304	atha|NP_200469	AtMAPKK6	0	-181	97	100
MdMAPKK6-1	OG5_127304	atha|NP_200469	AtMAPKK6	1	-172	75	98
PvMAPKK6	OG5_127304	atha|NP_200469	AtMAPKK6	0	-181	86	100
AtMAPKK6	OG5_127304	atha|NP_200469	AtMAPKK6	0	-181	100	100
BvMAPKK6	OG5_127304	atha|NP_200469	AtMAPKK6	1	-180	84	100
BnMAPKK6	OG5_127304	atha|NP_200469	AtMAPKK6	0	-181	94	100
BoMAPKK6-1	OG5_127304	atha|NP_200469	AtMAPKK6	0	-181	97	100
BoMAPKK6-2	OG5_127304	atha|NP_200469	AtMAPKK6	1	-130	81	100
BrMAPKK6-1	OG5_127304	atha|NP_200469	AtMAPKK6	0	-181	97	93
BrMAPKK6-2	OG5_127304	atha|NP_200469	AtMAPKK6	0	-181	96	100
CruMAPKK6	OG5_127304	atha|NP_200469	AtMAPKK6	0	-181	98	100
DcMAPKK6-1	OG5_127304	atha|NP_200469	AtMAPKK6	1	-180	85	98
DcMAPKK6-2	OG5_127304	atha|NP_200469	AtMAPKK6	1	-136	88	99
AtMAPKK1	OG5_127304	atha|NP_974619	AtMAPKK1	0	-181	100	100
BnMAPKK1	OG5_127304	atha|NP_974619	AtMAPKK1	0	-181	87	100
BoMAPKK1	OG5_127304	atha|NP_974619	AtMAPKK1	0	-181	88	100
BrMAPKK1	OG5_127304	atha|NP_974619	AtMAPKK1	0	-181	87	100
CruMAPKK1-1	OG5_127304	atha|NP_974619	AtMAPKK1	1	-171	85	99
CruMAPKK1-2	OG5_127304	atha|NP_974619	AtMAPKK1	1	-147	86	80
MpMAPKK6	OG5_127304	micr|ACO65343		7	-97	60	92
SiMAPKK6-1	OG5_127304	osat|NP_001043164	OsMAPKK6	0	-181	95	100
SiMAPKK6-2	OG5_127304	osat|NP_001043164	OsMAPKK6	0	-181	94	100
SbMAPKK6	OG5_127304	osat|NP_001043164	OsMAPKK6	0	-181	94	100
ZmMAPKK6	OG5_127304	osat|NP_001043164	OsMAPKK6	0	-181	92	100
MaMAPKK6	OG5_127304	osat|NP_001043164	OsMAPKK6	1	-142	83	93
OsMAPKK6	OG5_127304	osat|NP_001043164	OsMAPKK6	0	-181	100	100
BdMAPKK6	OG5_127304	osat|NP_001043164	OsMAPKK6	0	-181	93	100
HvMAPKK6	OG5_127304	osat|NP_001043164	OsMAPKK6	0	-181	94	100
SiMAPKK1	OG5_127304	osat|NP_001056806	OsMAPKK6	1	-167	83	98
ZmMAPKK1	OG5_127304	osat|NP_001056806	OsMAPKK6	1	-97	82	99
MaMAPKK2-1	OG5_127304	osat|NP_001056806	OsMAPKK6	1	-164	81	97
MaMAPKK1	OG5_127304	osat|NP_001056806	OsMAPKK6	1	-155	76	96
MaMAPKK2-2	OG5_127304	osat|NP_001056806	OsMAPKK6	1	-156	78	97
OsMAPKK1	OG5_127304	osat|NP_001056806	OsMAPKK6	0	-181	100	100
BdMAPKK1	OG5_127304	osat|NP_001056806	OsMAPKK6	0	-181	89	99
HvMAPKK1	OG5_127304	osat|NP_001056806	OsMAPKK6	0	-181	88	99
OlMAPKK6	OG5_127304	otau|e_gw1.04.00.302.1		1	-137	85	100
PpMAPKK6-3	OG5_127304	ppat|estExt_Genewise1.C_320129	PpMAPKK6-3	0	-181	100	100
PpMAPKK6-1	OG5_127304	ppat|estExt_gwp_gw1.C_500045	PpMAPKK6-1	0	-181	100	100
PpMAPKK6-2	OG5_127304	ppat|fgenesh2_pg.scaffold_106000043	PpMAPKK6-2	0	-181	99	94
PtiMAPKK1	OG5_127304	pram|fgenesh1_pg.C_scaffold_48000085		6	-33	42	100
SjMAPKK3	OG5_127304	pram|fgenesh1_pg.C_scaffold_48000085		1	-100	55	99
SlMAPKK1	OG5_127304	rcom|29912.m005307	RcMAPKK2	1	-157	78	98
SmeMAPKK2	OG5_127304	rcom|29912.m005307	RcMAPKK2	1	-151	70	96
StMAPKK2	OG5_127304	rcom|29912.m005307	RcMAPKK2	1	-157	78	98
TcMAPKK1	OG5_127304	rcom|29912.m005307	RcMAPKK2	1	-164	82	98
VvMAPKK2	OG5_127304	rcom|29912.m005307	RcMAPKK2	1	-161	81	98
MdMAPKK2	OG5_127304	rcom|29912.m005307	RcMAPKK2	1	-122	73	83
MeMAPKK2-1	OG5_127304	rcom|29912.m005307	RcMAPKK2	1	-120	89	89
MeMAPKK1-1	OG5_127304	rcom|29912.m005307	RcMAPKK2	1	-142	71	96
MeMAPKK1-2	OG5_127304	rcom|29912.m005307	RcMAPKK2	1	-142	73	94
MeMAPKK2-2	OG5_127304	rcom|29912.m005307	RcMAPKK2	1	-173	87	98
MtMAPKK1	OG5_127304	rcom|29912.m005307	RcMAPKK2	1	-146	74	96
MtMAPKK2	OG5_127304	rcom|29912.m005307	RcMAPKK2	1	-152	72	97
PvMAPKK1	OG5_127304	rcom|29912.m005307	RcMAPKK2	1	-141	73	96
PtMAPKK2-1	OG5_127304	rcom|29912.m005307	RcMAPKK2	1	-172	86	98
PtMAPKK2-2	OG5_127304	rcom|29912.m005307	RcMAPKK2	1	-165	85	96
PpeMAPKK2	OG5_127304	rcom|29912.m005307	RcMAPKK2	1	-156	79	96
RcMAPKK2	OG5_127304	rcom|29912.m005307	RcMAPKK2	0	-181	100	100
AcMAPKK1	OG5_127304	rcom|29912.m005307	RcMAPKK2	1	-141	71	86
AtrMAPKK2	OG5_127304	rcom|29912.m005307	RcMAPKK2	1	-146	73	96
BvMAPKK2	OG5_127304	rcom|29912.m005307	RcMAPKK2	1	-141	73	96
CaMAPKK2	OG5_127304	rcom|29912.m005307	RcMAPKK2	1	-158	79	98
CpMAPKK1	OG5_127304	rcom|29912.m005307	RcMAPKK2	1	-157	79	96
ClMAPKK2	OG5_127304	rcom|29912.m005307	RcMAPKK2	1	-143	75	91
ClMAPKK1	OG5_127304	rcom|29912.m005307	RcMAPKK2	1	-141	72	98
CsMAPKK2	OG5_127304	rcom|29912.m005307	RcMAPKK2	1	-169	85	96
CcMAPKK2	OG5_127304	rcom|29912.m005307	RcMAPKK2	1	-163	81	98
CmMAPKK1	OG5_127304	rcom|29912.m005307	RcMAPKK2	1	-120	72	90
CsaMAPKK2-2	OG5_127304	rcom|29912.m005307	RcMAPKK2	1	-140	72	98
DcMAPKK1	OG5_127304	rcom|29912.m005307	RcMAPKK2	1	-137	71	96
EgMAPKK2	OG5_127304	rcom|29912.m005307	RcMAPKK2	1	-140	83	88
FvMAPKK1	OG5_127304	rcom|29912.m005307	RcMAPKK2	1	-146	70	98
GmMAPKK1-1	OG5_127304	rcom|29912.m005307	RcMAPKK2	1	-138	74	93
GmMAPKK1-2	OG5_127304	rcom|29912.m005307	RcMAPKK2	6	-87	65	84
GmMAPKK2-1	OG5_127304	rcom|29912.m005307	RcMAPKK2	1	-153	76	98
GmMAPKK2-2	OG5_127304	rcom|29912.m005307	RcMAPKK2	1	-154	78	96
GrMAPKK2-1	OG5_127304	rcom|29912.m005307	RcMAPKK2	1	-152	78	96
GrMAPKK1	OG5_127304	rcom|29912.m005307	RcMAPKK2	1	-159	81	96
GrMAPKK2-2	OG5_127304	rcom|29912.m005307	RcMAPKK2	1	-116	84	69
JcMAPKK2-1	OG5_127304	rcom|29912.m005307	RcMAPKK2	1	-179	90	98
JcMAPKK1	OG5_127304	rcom|29912.m005307	RcMAPKK2	1	-107	61	91
LjMAPKK1	OG5_127304	rcom|29912.m005307	RcMAPKK2	5	-86	51	91
LjMAPKK2	OG5_127304	rcom|29912.m005307	RcMAPKK2	1	-156	77	97
SlMAPKK6	OG5_127304	rcom|29912.m005366	RcMAPKK6	0	-181	86	100
StMAPKK6	OG5_127304	rcom|29912.m005366	RcMAPKK6	0	-181	87	100
TcMAPKK6	OG5_127304	rcom|29912.m005366	RcMAPKK6	0	-181	90	100
VvMAPKK6	OG5_127304	rcom|29912.m005366	RcMAPKK6	0	-181	89	100
MdMAPKK6-2	OG5_127304	rcom|29912.m005366	RcMAPKK6	1	-177	84	100
MeMAPKK6	OG5_127304	rcom|29912.m005366	RcMAPKK6	0	-181	91	100
MtMAPKK6	OG5_127304	rcom|29912.m005366	RcMAPKK6	0	-181	84	100
PaMAPKK6-1	OG5_127304	rcom|29912.m005366	RcMAPKK6	6	-87	81	58
PaMAPKK6-2	OG5_127304	rcom|29912.m005366	RcMAPKK6	2	-71	78	70
PtMAPKK6	OG5_127304	rcom|29912.m005366	RcMAPKK6	0	-181	89	100
PpeMAPKK6	OG5_127304	rcom|29912.m005366	RcMAPKK6	0	-181	88	100
RcMAPKK6	OG5_127304	rcom|29912.m005366	RcMAPKK6	0	-181	100	100
AcMAPKK6-1	OG5_127304	rcom|29912.m005366	RcMAPKK6	1	-95	84	100
AcMAPKK6-2	OG5_127304	rcom|29912.m005366	RcMAPKK6	6	-93	87	63
AtrMAPKK6	OG5_127304	rcom|29912.m005366	RcMAPKK6	1	-150	81	99
CaMAPKK6	OG5_127304	rcom|29912.m005366	RcMAPKK6	0	-181	83	100
CpMAPKK6	OG5_127304	rcom|29912.m005366	RcMAPKK6	0	-181	89	100
ClMAPKK6	OG5_127304	rcom|29912.m005366	RcMAPKK6	0	-181	85	100
CsMAPKK6	OG5_127304	rcom|29912.m005366	RcMAPKK6	0	-181	90	100
CcMAPKK6	OG5_127304	rcom|29912.m005366	RcMAPKK6	0	-181	67	100
CmMAPKK6	OG5_127304	rcom|29912.m005366	RcMAPKK6	0	-181	86	100
CsaMAPKK6	OG5_127304	rcom|29912.m005366	RcMAPKK6	0	-181	85	100
EgMAPKK6	OG5_127304	rcom|29912.m005366	RcMAPKK6	0	-181	86	100
GmMAPKK6-1	OG5_127304	rcom|29912.m005366	RcMAPKK6	0	-181	86	100
GmMAPKK6-2	OG5_127304	rcom|29912.m005366	RcMAPKK6	0	-181	87	100
GrMAPKK6	OG5_127304	rcom|29912.m005366	RcMAPKK6	0	-181	90	100
JcMAPKK6	OG5_127304	rcom|29912.m005366	RcMAPKK6	0	-181	93	100
LjMAPKK6	OG5_127304	rcom|29912.m005366	RcMAPKK6	1	-164	86	98
VcMAPKK6	OG5_127304	vcar|XP_002947566	VcMAPKK6	0	-181	100	100
CrMAPKK2	OG5_127304	vcar|XP_002947566	VcMAPKK6	1	-162	68	94
TcMAPKK2	OG5_127304	rcom|29912.m005307	RcMAPKK2	0	-181	42	84
RcMAPKK9	OG5_150257	rcom|29929.m004798	RcMAPKK9	1	-158	100	100
TcMAPKK7	OG5_150257	atha|NP_173271	AtMAPKK7	1	-78	48	99
MeMAPKK7	OG5_150257	atha|NP_173271	AtMAPKK7	3	-78	51	99
PtMAPKK8-1	OG5_150257	atha|NP_173271	AtMAPKK7	4	-79	50	99
PtMAPKK8-2	OG5_150257	atha|NP_173271	AtMAPKK7	1	-74	54	93
AtMAPKK7	OG5_150257	atha|NP_173271	AtMAPKK7	0	-181	100	100
CruMAPKK7	OG5_150257	atha|NP_173271	AtMAPKK7	1	-157	85	100
CpMAPKK9-1	OG5_150257	atha|NP_173271	AtMAPKK7	4	-34	67	60
CpMAPKK9-3	OG5_150257	atha|NP_173271	AtMAPKK7	7	-32	52	96
FvMAPKK8	OG5_150257	atha|NP_173271	AtMAPKK7	7	-22	54	70
GmMAPKK8	OG5_150257	atha|NP_173271	AtMAPKK7	1	-56	50	89
JcMAPKK7	OG5_150257	atha|NP_173271	AtMAPKK7	2	-70	46	99
LjMAPKK9	OG5_150257	atha|NP_173271	AtMAPKK7	1	-102	58	99
PaMAPKK7	OG5_150257	atha|NP_175577	AtMAPKK4	2	-49	62	66
SlMAPKK4	OG5_150257	atha|NP_175577	AtMAPKK4	1	-140	74	88
SmeMAPKK4	OG5_150257	atha|NP_175577	AtMAPKK4	1	-141	74	92
StMAPKK4	OG5_150257	atha|NP_175577	AtMAPKK4	1	-142	73	93
TpMAPKK4	OG5_150257	atha|NP_175577	AtMAPKK4	0	-181	91	96
TcMAPKK4	OG5_150257	atha|NP_175577	AtMAPKK4	1	-146	75	89
MdMAPKK4-1	OG5_150257	atha|NP_175577	AtMAPKK4	1	-139	70	97
MdMAPKK4-2	OG5_150257	atha|NP_175577	AtMAPKK4	1	-141	72	97
MtMAPKK4	OG5_150257	atha|NP_175577	AtMAPKK4	1	-135	69	97
PvMAPKK4	OG5_150257	atha|NP_175577	AtMAPKK4	1	-136	68	97
PtMAPKK4	OG5_150257	atha|NP_175577	AtMAPKK4	1	-143	75	93
PtMAPKK5	OG5_150257	atha|NP_175577	AtMAPKK4	1	-144	76	90
AcMAPKK4	OG5_150257	atha|NP_175577	AtMAPKK4	1	-127	72	91
AtrMAPKK4	OG5_150257	atha|NP_175577	AtMAPKK4	9	-80	55	76
AtrMAPKK5	OG5_150257	atha|NP_175577	AtMAPKK4	1	-82	50	97
AtMAPKK4	OG5_150257	atha|NP_175577	AtMAPKK4	0	-181	100	100
BvMAPKK5	OG5_150257	atha|NP_175577	AtMAPKK4	1	-140	73	92
BnMAPKK4	OG5_150257	atha|NP_175577	AtMAPKK4	1	-159	83	94
BoMAPKK4	OG5_150257	atha|NP_175577	AtMAPKK4	1	-159	79	98
BrMAPKK4-1	OG5_150257	atha|NP_175577	AtMAPKK4	1	-157	78	98
BrMAPKK4-2	OG5_150257	atha|NP_175577	AtMAPKK4	1	-157	81	95
CruMAPKK4	OG5_150257	atha|NP_175577	AtMAPKK4	0	-181	95	96
CaMAPKK5	OG5_150257	atha|NP_175577	AtMAPKK4	1	-139	70	93
ClMAPKK4	OG5_150257	atha|NP_175577	AtMAPKK4	1	-132	68	96
CsMAPKK4	OG5_150257	atha|NP_175577	AtMAPKK4	1	-137	71	94
CmMAPKK5	OG5_150257	atha|NP_175577	AtMAPKK4	1	-135	69	96
CsaMAPKK4	OG5_150257	atha|NP_175577	AtMAPKK4	1	-134	69	96
GmMAPKK4	OG5_150257	atha|NP_175577	AtMAPKK4	1	-138	69	97
GmMAPKK5	OG5_150257	atha|NP_175577	AtMAPKK4	1	-136	68	97
GrMAPKK5	OG5_150257	atha|NP_175577	AtMAPKK4	1	-145	75	97
GrMAPKK4	OG5_150257	atha|NP_175577	AtMAPKK4	1	-145	74	97
LjMAPKK4	OG5_150257	atha|NP_175577	AtMAPKK4	1	-134	68	96
SlMAPKK9	OG5_150257	atha|NP_177492	AtMAPKK9	1	-108	61	99
SmeMAPKK9	OG5_150257	atha|NP_177492	AtMAPKK9	1	-111	64	99
StMAPKK9	OG5_150257	atha|NP_177492	AtMAPKK9	1	-109	61	99
TpMAPKK9-1	OG5_150257	atha|NP_177492	AtMAPKK9	1	-162	91	100
TpMAPKK9-2	OG5_150257	atha|NP_177492	AtMAPKK9	1	-162	91	100
TcMAPKK9	OG5_150257	atha|NP_177492	AtMAPKK9	1	-115	66	99
VvMAPKK9	OG5_150257	atha|NP_177492	AtMAPKK9	3	-64	55	98
MdMAPKK9-1	OG5_150257	atha|NP_177492	AtMAPKK9	1	-115	66	100
MdMAPKK9-2	OG5_150257	atha|NP_177492	AtMAPKK9	1	-87	59	86
MdMAPKK9-3	OG5_150257	atha|NP_177492	AtMAPKK9	1	-116	67	100
MeMAPKK9	OG5_150257	atha|NP_177492	AtMAPKK9	1	-113	64	100
MtMAPKK9	OG5_150257	atha|NP_177492	AtMAPKK9	1	-97	59	100
PvMAPKK8	OG5_150257	atha|NP_177492	AtMAPKK9	1	-84	53	100
PvMAPKK9	OG5_150257	atha|NP_177492	AtMAPKK9	1	-100	61	100
PtMAPKK7	OG5_150257	atha|NP_177492	AtMAPKK9	1	-112	64	99
PtMAPKK9	OG5_150257	atha|NP_177492	AtMAPKK9	1	-114	66	98
PpeMAPKK7	OG5_150257	atha|NP_177492	AtMAPKK9	1	-114	65	100
PpeMAPKK9-3	OG5_150257	atha|NP_177492	AtMAPKK9	1	-107	63	100
PpeMAPKK9-1	OG5_150257	atha|NP_177492	AtMAPKK9	1	-115	66	100
PpeMAPKK9-2	OG5_150257	atha|NP_177492	AtMAPKK9	1	-113	65	100
PpeMAPKK8	OG5_150257	atha|NP_177492	AtMAPKK9	1	-88	70	97
AcMAPKK9	OG5_150257	atha|NP_177492	AtMAPKK9	1	-119	67	99
AtrMAPKK9	OG5_150257	atha|NP_177492	AtMAPKK9	2	-95	63	84
AtMAPKK9	OG5_150257	atha|NP_177492	AtMAPKK9	0	-181	100	100
BvMAPKK9	OG5_150257	atha|NP_177492	AtMAPKK9	1	-101	59	99
BnMAPKK9	OG5_150257	atha|NP_177492	AtMAPKK9	1	-152	87	100
BoMAPKK9	OG5_150257	atha|NP_177492	AtMAPKK9	1	-157	90	100
BoMAPKK7	OG5_150257	atha|NP_177492	AtMAPKK9	1	-147	75	100
BrMAPKK9-1	OG5_150257	atha|NP_177492	AtMAPKK9	1	-152	87	100
BrMAPKK9-2	OG5_150257	atha|NP_177492	AtMAPKK9	1	-158	91	100
CruMAPKK9	OG5_150257	atha|NP_177492	AtMAPKK9	1	-160	93	100
CaMAPKK9	OG5_150257	atha|NP_177492	AtMAPKK9	1	-111	62	100
CpMAPKK7	OG5_150257	atha|NP_177492	AtMAPKK9	7	-79	52	98
CpMAPKK9-2	OG5_150257	atha|NP_177492	AtMAPKK9	2	-70	51	87
ClMAPKK9	OG5_150257	atha|NP_177492	AtMAPKK9	5	-71	61	89
CsMAPKK9	OG5_150257	atha|NP_177492	AtMAPKK9	1	-114	65	99
CsMAPKK8	OG5_150257	atha|NP_177492	AtMAPKK9	5	-65	46	93
CcMAPKK9	OG5_150257	atha|NP_177492	AtMAPKK9	1	-110	63	99
CmMAPKK9	OG5_150257	atha|NP_177492	AtMAPKK9	1	-114	67	99
CsaMAPKK9	OG5_150257	atha|NP_177492	AtMAPKK9	1	-113	66	99
DcMAPKK8	OG5_150257	atha|NP_177492	AtMAPKK9	1	-104	63	99
EgMAPKK9	OG5_150257	atha|NP_177492	AtMAPKK9	1	-113	64	99
EgMAPKK7	OG5_150257	atha|NP_177492	AtMAPKK9	7	-98	60	100
FvMAPKK9-3	OG5_150257	atha|NP_177492	AtMAPKK9	4	-49	50	95
FvMAPKK9-2	OG5_150257	atha|NP_177492	AtMAPKK9	1	-77	53	99
FvMAPKK9-1	OG5_150257	atha|NP_177492	AtMAPKK9	1	-113	64	100
GmMAPKK7	OG5_150257	atha|NP_177492	AtMAPKK9	1	-102	60	100
GmMAPKK9	OG5_150257	atha|NP_177492	AtMAPKK9	1	-103	61	100
GrMAPKK7	OG5_150257	atha|NP_177492	AtMAPKK9	1	-111	65	99
GrMAPKK9	OG5_150257	atha|NP_177492	AtMAPKK9	1	-95	56	99
JcMAPKK9	OG5_150257	atha|NP_177492	AtMAPKK9	7	-95	59	98
TpMAPKK8	OG5_150257	atha|NP_187274	AtMAPKK8	1	-114	69	100
AtMAPKK8	OG5_150257	atha|NP_187274	AtMAPKK8	1	-175	100	100
BnMAPKK8	OG5_150257	atha|NP_187274	AtMAPKK8	1	-119	70	100
BrMAPKK8	OG5_150257	atha|NP_187274	AtMAPKK8	1	-116	71	97
CruMAPKK8	OG5_150257	atha|NP_187274	AtMAPKK8	1	-132	77	100
TpMAPKK5	OG5_150257	atha|NP_188759	AtMAPKK5	0	-181	89	100
VvMAPKK5	OG5_150257	atha|NP_188759	AtMAPKK5	9	-89	77	56
PpeMAPKK5	OG5_150257	atha|NP_188759	AtMAPKK5	1	-137	73	99
AtMAPKK5	OG5_150257	atha|NP_188759	AtMAPKK5	0	-181	100	100
BnMAPKK5	OG5_150257	atha|NP_188759	AtMAPKK5	1	-166	90	99
BoMAPKK5-1	OG5_150257	atha|NP_188759	AtMAPKK5	1	-159	88	99
BoMAPKK5-2	OG5_150257	atha|NP_188759	AtMAPKK5	1	-116	90	99
BoMAPKK5-3	OG5_150257	atha|NP_188759	AtMAPKK5	1	-105	87	100
BrMAPKK5-1	OG5_150257	atha|NP_188759	AtMAPKK5	1	-164	89	99
BrMAPKK5-2	OG5_150257	atha|NP_188759	AtMAPKK5	1	-144	86	80
BrMAPKK5-3	OG5_150257	atha|NP_188759	AtMAPKK5	1	-165	91	99
CruMAPKK5	OG5_150257	atha|NP_188759	AtMAPKK5	1	-170	91	99
CpMAPKK5	OG5_150257	atha|NP_188759	AtMAPKK5	1	-108	84	100
DcMAPKK5	OG5_150257	atha|NP_188759	AtMAPKK5	1	-131	71	94
DcMAPKK4	OG5_150257	atha|NP_188759	AtMAPKK5	1	-126	74	96
SiMAPKK4-1	OG5_150257	osat|NP_001048341	OsMAPKK4	1	-156	86	96
SiMAPKK4-2	OG5_150257	osat|NP_001048341	OsMAPKK4	1	-135	82	96
SbMAPKK4	OG5_150257	osat|NP_001048341	OsMAPKK4	1	-153	84	91
ZmMAPKK4	OG5_150257	osat|NP_001048341	OsMAPKK4	1	-150	87	97
OsMAPKK4	OG5_150257	osat|NP_001048341	OsMAPKK4	0	-181	100	100
PaMAPKK4-1	OG5_150257	osat|NP_001048341	OsMAPKK4	5	-63	58	82
BdMAPKK4	OG5_150257	osat|NP_001048341	OsMAPKK4	1	-163	92	97
SiMAPKK5	OG5_150257	osat|NP_001057028	OsMAPKK4	1	-147	82	88
SbMAPKK5	OG5_150257	osat|NP_001057028	OsMAPKK4	1	-106	91	94
ZmMAPKK5	OG5_150257	osat|NP_001057028	OsMAPKK4	1	-148	82	88
MaMAPKK4	OG5_150257	osat|NP_001057028	OsMAPKK4	1	-131	79	86
MaMAPKK5	OG5_150257	osat|NP_001057028	OsMAPKK4	1	-124	73	90
OsMAPKK5	OG5_150257	osat|NP_001057028	OsMAPKK4	1	-168	90	89
BdMAPKK5	OG5_150257	osat|NP_001057028	OsMAPKK4	1	-145	84	88
HvMAPKK4	OG5_150257	osat|NP_001057028	OsMAPKK4	1	-144	83	87
SmMAPKK7	OG5_150257	ppat|estExt_fgenesh1_pm.C_1140016	PpMAPKK7	5	-93	63	94
SmMAPKK9	OG5_150257	ppat|estExt_fgenesh1_pm.C_1140016	PpMAPKK7	1	-110	71	92
PpMAPKK7	OG5_150257	ppat|estExt_fgenesh1_pm.C_1140016	PpMAPKK7	1	-164	100	92
PaMAPKK9	OG5_150257	ppat|estExt_fgenesh1_pm.C_1140016	PpMAPKK7	1	-115	75	91
PaMAPKK4-2	OG5_150257	ppat|estExt_fgenesh1_pm.C_1140016	PpMAPKK7	4	-42	55	82
PpMAPKK9	OG5_150257	ppat|estExt_Genewise1.C_160199	PpMAPKK9	1	-164	100	100
MeMAPKK4	OG5_150257	rcom|29748.m000383	RcMAPKK4	1	-153	77	94
MeMAPKK5	OG5_150257	rcom|29748.m000383	RcMAPKK4	1	-153	77	93
RcMAPKK4	OG5_150257	rcom|29748.m000383	RcMAPKK4	0	-181	100	100
AcMAPKK5-1	OG5_150257	rcom|29748.m000383	RcMAPKK4	1	-135	71	97
AcMAPKK5-2	OG5_150257	rcom|29748.m000383	RcMAPKK4	1	-136	72	96
CcMAPKK4	OG5_150257	rcom|29748.m000383	RcMAPKK4	1	-136	68	91
JcMAPKK5-1	OG5_150257	rcom|29748.m000383	RcMAPKK4	1	-151	78	97
JcMAPKK5-2	OG5_150257	rcom|29748.m000383	RcMAPKK4	1	-151	78	94
TpMAPKK3	OG5_152474	atha|NP_198860	AtMAPKK3	0	-181	94	99
ZmMAPKK3-2	OG5_152474	atha|NP_198860	AtMAPKK3	4	-89	78	88
PvMAPKK3-2	OG5_152474	atha|NP_198860	AtMAPKK3	1	-123	73	100
AtMAPKK3	OG5_152474	atha|NP_198860	AtMAPKK3	0	-181	100	100
BnMAPKK3	OG5_152474	atha|NP_198860	AtMAPKK3	0	-181	93	100
BrMAPKK3	OG5_152474	atha|NP_198860	AtMAPKK3	0	-181	93	100
CruMAPKK3	OG5_152474	atha|NP_198860	AtMAPKK3	0	-181	95	100
CrMAPKK3	OG5_152474	crei|155835	CrMAPKK3	0	-181	100	100
MpMAPKK3	OG5_152474	micr|ACO67662		4	-80	62	75
SmMAPKK3	OG5_152474	ppat|e_gw1.92.7.1	PpMAPKK3-1	0	-181	80	100
PpMAPKK3-1	OG5_152474	ppat|e_gw1.92.7.1	PpMAPKK3-1	0	-181	99	100
PaMAPKK3	OG5_152474	ppat|e_gw1.92.7.1	PpMAPKK3-1	5	-35	48	86
PpMAPKK3-2	OG5_152474	ppat|fgenesh1_pm.scaffold_151000001	PpMAPKK3-2	0	-181	97	100
SiMAPKK3-2	OG5_152474	rcom|29917.m001994	RcMAPKK3	0	-181	69	100
SiMAPKK3-3	OG5_152474	rcom|29917.m001994	RcMAPKK3	0	-181	70	100
SiMAPKK3-1	OG5_152474	rcom|29917.m001994	RcMAPKK3	1	-172	60	99
SlMAPKK3	OG5_152474	rcom|29917.m001994	RcMAPKK3	0	-181	81	100
SmeMAPKK3	OG5_152474	rcom|29917.m001994	RcMAPKK3	0	-181	77	94
StMAPKK3	OG5_152474	rcom|29917.m001994	RcMAPKK3	0	-181	82	100
TcMAPKK3	OG5_152474	rcom|29917.m001994	RcMAPKK3	0	-181	87	100
VvMAPKK3	OG5_152474	rcom|29917.m001994	RcMAPKK3	0	-181	86	100
ZmMAPKK3-1	OG5_152474	rcom|29917.m001994	RcMAPKK3	9	-95	71	81
MdMAPKK3	OG5_152474	rcom|29917.m001994	RcMAPKK3	0	-181	79	100
MeMAPKK3	OG5_152474	rcom|29917.m001994	RcMAPKK3	0	-181	91	100
MtMAPKK3	OG5_152474	rcom|29917.m001994	RcMAPKK3	0	-181	84	100
MaMAPKK3	OG5_152474	rcom|29917.m001994	RcMAPKK3	1	-137	79	100
OsMAPKK3	OG5_152474	rcom|29917.m001994	RcMAPKK3	0	-181	69	100
PvMAPKK3-1	OG5_152474	rcom|29917.m001994	RcMAPKK3	0	-181	84	100
PtMAPKK3	OG5_152474	rcom|29917.m001994	RcMAPKK3	0	-181	88	100
PpeMAPKK3	OG5_152474	rcom|29917.m001994	RcMAPKK3	0	-181	86	100
RcMAPKK3	OG5_152474	rcom|29917.m001994	RcMAPKK3	0	-181	100	100
AcMAPKK3	OG5_152474	rcom|29917.m001994	RcMAPKK3	0	-181	84	100
AtrMAPKK3	OG5_152474	rcom|29917.m001994	RcMAPKK3	0	-181	76	100
BvMAPKK3	OG5_152474	rcom|29917.m001994	RcMAPKK3	0	-181	81	100
BdMAPKK3-1	OG5_152474	rcom|29917.m001994	RcMAPKK3	0	-181	69	100
BdMAPKK3-2	OG5_152474	rcom|29917.m001994	RcMAPKK3	0	-181	70	100
BdMAPKK3-3	OG5_152474	rcom|29917.m001994	RcMAPKK3	1	-172	57	99
CaMAPKK3	OG5_152474	rcom|29917.m001994	RcMAPKK3	0	-181	84	99
CpMAPKK3	OG5_152474	rcom|29917.m001994	RcMAPKK3	0	-181	87	100
ClMAPKK3	OG5_152474	rcom|29917.m001994	RcMAPKK3	0	-181	83	100
CsMAPKK3	OG5_152474	rcom|29917.m001994	RcMAPKK3	0	-181	86	100
CcMAPKK3	OG5_152474	rcom|29917.m001994	RcMAPKK3	0	-181	82	100
CmMAPKK3	OG5_152474	rcom|29917.m001994	RcMAPKK3	0	-181	83	100
CsaMAPKK3	OG5_152474	rcom|29917.m001994	RcMAPKK3	0	-181	83	100
DcMAPKK3	OG5_152474	rcom|29917.m001994	RcMAPKK3	0	-181	78	100
EgMAPKK3	OG5_152474	rcom|29917.m001994	RcMAPKK3	0	-181	84	100
GmMAPKK3-1	OG5_152474	rcom|29917.m001994	RcMAPKK3	0	-181	86	100
GmMAPKK3-2	OG5_152474	rcom|29917.m001994	RcMAPKK3	0	-181	84	100
GrMAPKK3	OG5_152474	rcom|29917.m001994	RcMAPKK3	0	-181	88	100
HvMAPKK3	OG5_152474	rcom|29917.m001994	RcMAPKK3	1	-157	70	98
JcMAPKK3	OG5_152474	rcom|29917.m001994	RcMAPKK3	0	-181	84	100
LjMAPKK3	OG5_152474	rcom|29917.m001994	RcMAPKK3	0	-181	83	100
TpMAPKK10	OG5_211998	atha|NP_174510	AtMAPKK10	1	-143	82	100
LjMAPKK10	OG5_211998	atha|NP_174510	AtMAPKK10	9	-85	52	99
OsMAPKK10-1	OG5_211998	atha|NP_174510	AtMAPKK10	6	-68	43	100
PvMAPKK10	OG5_211998	atha|NP_174510	AtMAPKK10	1	-87	52	99
PpeMAPKK10	OG5_211998	atha|NP_174510	AtMAPKK10	2	-89	53	99
AtMAPKK10	OG5_211998	atha|NP_174510	AtMAPKK10	0	-181	100	100
BrMAPKK10	OG5_211998	atha|NP_174510	AtMAPKK10	1	-135	78	100
CruMAPKK10	OG5_211998	atha|NP_174510	AtMAPKK10	1	-144	81	100
CsMAPKK10	OG5_211998	atha|NP_174510	AtMAPKK10	2	-93	54	100
CcMAPKK10	OG5_211998	atha|NP_174510	AtMAPKK10	3	-82	51	99
DcMAPKK10	OG5_211998	atha|NP_174510	AtMAPKK10	1	-81	51	99
EgMAPKK10	OG5_211998	atha|NP_174510	AtMAPKK10	4	-87	52	100
GmMAPKK10	OG5_211998	atha|NP_174510	AtMAPKK10	4	-88	54	99
GrMAPKK10-1	OG5_211998	atha|NP_174510	AtMAPKK10	1	-96	56	99
TcMAPKK10	OG5_211998	rcom|30054.m000799	RcMAPKK10	3	-99	58	95
MeMAPKK10	OG5_211998	rcom|30054.m000799	RcMAPKK10	1	-103	61	95
PtMAPKK10	OG5_211998	rcom|30054.m000799	RcMAPKK10	1	-104	60	96
RcMAPKK10	OG5_211998	rcom|30054.m000799	RcMAPKK10	1	-180	100	100
AcMAPKK10	OG5_211998	rcom|30054.m000799	RcMAPKK10	7	-89	53	96
GrMAPKK10-2	OG5_211998	rcom|30054.m000799	RcMAPKK10	7	-98	57	96
JcMAPKK10	OG5_211998	rcom|30054.m000799	RcMAPKK10	1	-106	62	95
