# Supplementary material for: Comparative analysis of plant MKK gene family reveals novel expansion mechanism of the members and sheds new light on functional conservation
Source: BMC Genomics. 2018 May 29;19:407. doi: 10.1186/s12864-018-4793-8 (PMC5975520; doi:10.1186/s12864-018-4793-8)
Supplement: Supplementary file 21 — Table S8. A lists of the RT-qPCR primers for the MAPKK genes of B. distachyon. (XLSX 16 kb) [file 12864_2018_4793_MOESM21_ESM.xlsx]

## Sheet: Table S6
Group A
AtMAPKK1	At4g26070	13217797-13219695	AtMAPKK2	AT4G29810	14595241-14593299
AtMAPKK2	At4g29810	14595241-14593299	BdMAPKK1	Bradi1g51000	49443017-49446304
AtMAPKK1	At4g26070	13217797-13219695	PtMAPKK2-1	PT18G05080	5253125-5256398
AtMAPKK1	At4g26070	13217797-13219695	PtMAPKK2-2	PT06G14650	12509909-12512808
AtMAPKK1	At4g26070	13217797-13219695	PtMAPKK6	PT18G06850	8739286-8741486
AtMAPKK1	At4g26070	13217797-13219695	VvMAPKK2	VV11G03170	1417439-1424337
AtMAPKK1	At4g26070	13217797-13219695	VvMAPKK6	VV11G04310	2377698-2381398
AtMAPKK1	At4g26070	13217797-13219695	CpMAPKK1	CP00371G00040	32061-35628
AtMAPKK1	At4g26070	13217797-13219695	CpMAPKK6	CP00078G00290	413658-419291
AtMAPKK2	At4G29810	14593299-14595241	PtMAPKK2-1	PT18G05080	5253125-5256398
AtMAPKK2	At4G29810	14593299-14595241	PtMAPKK2-2	PT06G14650	12509909-12512808
AtMAPKK2	At4G29810	14593299-14595241	PtMAPKK6	PT18G06850	8739286-8741486
AtMAPKK2	At4G29810	14593299-14595241	VvMAPKK2	VV11G03170	1417439-1424337
AtMAPKK2	At4G29810	14593299-14595241	VvMAPKK6	VV11G04310	2377698-2381398
AtMAPKK2	At4G29810	14593299-14595241	CpMAPKK1	CP00371G00040	32061-35628
AtMAPKK2	At4G29810	14593299-14595241	CpMAPKK6	CP00078G00290	413658-419291
AtMAPKK6	At5G56580	22904851-22906620	PtMAPKK2-1	PT18G05080	5253125-5256398
AtMAPKK6	At5G56580	22904851-22906620	PtMAPKK2-2	PT06G14650	12509909-12512808
AtMAPKK6	At5G56580	22904851-22906620	PtMAPKK6	PT18G06850	8739286-8741486
AtMAPKK6	At5G56580	22904851-22906620	VvMAPKK2	VV11G03170	1417439-1424337
AtMAPKK6	At5G56580	22904851-22906620	VvMAPKK6	VV11G04310	2377698-2381398
AtMAPKK6	At5G56580	22904851-22906620	CpMAPKK1	CP00371G00040	32061-35628
AtMAPKK6	At5G56580	22904851-22906620	CpMAPKK6	CP00078G00290	413658-419291
AtMAPKK1	At4g26070	13217797-13219695	BrMAPKK6-1	BR03G12020	5405408-5407159
AtMAPKK1	At4g26070	13217797-13219695	BrMAPKK6-2	BR10G09810	7477887-7479781
AtMAPKK2	At4G29810	14593299-14595241	BrMAPKK6-1	BR03G12020	5405408-5407159
AtMAPKK2	At4G29810	14593299-14595241	BrMAPKK6-2	BR10G09810	7477887-7479781
AtMAPKK6	At5G56580	22904851-22906620	BrMAPKK6-1	BR03G12020	5405408-5407159
AtMAPKK6	At5G56580	22904851-22906620	BrMAPKK6-2	BR10G09810	7477887-7479781
AtMAPKK1	At4g26070	13217797-13219695	BrMAPKK1	BR03G48960	26219071-26221288
AtMAPKK1	At4g26070	13217797-13219695	BrMAPKK2	BR01G07590	3717557-3719415
AtMAPKK2	At4G29810	14593299-14595241	BrMAPKK1	BR03G48960	26219071-26221288
AtMAPKK2	At4G29810	14593299-14595241	BrMAPKK2	BR01G07590	3717557-3719415
AtMAPKK1	At4g26070	13217797-13219695	BoMAPKK2	Bol020940	4755001-4756893
AtMAPKK6	At5G56580	22904851-22906620	BoMAPKK1	Bol042272	44087340-44089556
AtMAPKK6	At5G56580	22904851-22906620	BoMAPKK6-2	Bol009929	24750857-24752136
AtMAPKK2	At4G29810	14593299-14595241	BoMAPKK1	Bol042272	44087340-44089556
AtMAPKK2	At4G29810	14593299-14595241	BoMAPKK2	Bol020940	4755001-4756893
BoMAPKK6-1	Bol026078	6163978-6165928	BoMAPKK6-2	Bol009929	24750857-24752136
CpMAPKK1	CP00371G00040	32061-35628	PtMAPKK2-1	PT18G05080	5253125-5256398
CpMAPKK1	CP00371G00040	32061-35628	PtMAPKK2-2	PT06G14650	12509909-12512808
CpMAPKK1	CP00371G00040	32061-35628	PtMAPKK6	PT18G06850	8739286-8741486
CpMAPKK1	CP00371G00040	32061-35628	VvMAPKK2	VV11G03170	1417439-1424337
CpMAPKK1	CP00371G00040	32061-35628	VvMAPKK6	VV11G04310	2377698-2381398
CpMAPKK6	CP00078G00290	413658-419291	PtMAPKK2-1	PT18G05080	5253125-5256398
CpMAPKK6	CP00078G00290	413658-419291	PtMAPKK2-2	PT06G14650	12509909-12512808
CpMAPKK6	CP00078G00290	413658-419291	PtMAPKK6	PT18G06850	8739286-8741486
CpMAPKK6	CP00078G00290	413658-419291	VvMAPKK2	VV11G03170	1417439-1424337
CpMAPKK6	CP00078G00290	413658-419291	VvMAPKK6	VV11G04310	2377698-2381398
VvMAPKK2	VV11G03170	1417439-1424337	PtMAPKK2-1	PT18G05080	5253125-5256398
VvMAPKK2	VV11G03170	1417439-1424337	PtMAPKK2-2	PT06G14650	12509909-12512808
VvMAPKK2	VV11G03170	1417439-1424337	PtMAPKK6	PT18G06850	8739286-8741486
VvMAPKK6	VV11G04310	2377698-2381398	PtMAPKK2-1	PT18G05080	5253125-5256398
VvMAPKK6	VV11G04310	2377698-2381398	PtMAPKK2-2	PT06G14650	12509909-12512808
VvMAPKK6	VV11G04310	2377698-2381398	PtMAPKK6	PT18G06850	8739286-8741486
BdMAPKK1	Bradi1g51000	49443017 - 49446304	OsMAPKK1	Os06g05520	2498863 .. 2502887
BrMAPKK6-1	BR03G12020	5405408-5407159	BrMAPKK6-2	BR10G09810	7477887-7479781
ClMAPKK1	CL11G17340	25376095-25378358	ClMAPKK6	CL11G16940	25016400-25019647
GmMAPKK1-1	GM15G18860	15770810-15775362	PvMAPKK1	Phvul.009G229800.1	33934787-33939650
GmMAPKK1-2	GM09G07661	6578141-6584984	PvMAPKK1	Phvul.009G229800.1	33934787-33939650
GmMAPKK2-1	GM13G16650	20566417-20570315	PvMAPKK2	Phvul.003G134100.1	32499664-32504578
GmMAPKK2-2	GM17G06020	4243961-4247916	PvMAPKK2	Phvul.003G134100.1	32499664-32504578
GmMAPKK6-1	GM10G15850	18504593-18521277	PvMAPKK6	Phvul.004G174500.1	45487276-45491481
GmMAPKK6-1	GM10G15850	18504593-18521277	MtMAPKK6	MT6G090470	34053017-34058389
GmMAPKK6-1	GM10G15850	18504593-18521277	GmMAPKK6-2	GM02G32980	36290448-36301474
GmMAPKK6-2	GM02G32980	36290448-36301474	PvMAPKK6	Phvul.004G174500.1	45487276-45491481
GmMAPKK6-2	GM02G32980	36290448-36301474	MtMAPKK6	MT6G090470	34053017-34058389
MaMAPKK2-1	MA07G09900	7853024-7858432	MaMAPKK2-2	MA10G28080	30628842-30633612
MaMAPKK2-1	MA07G09900	7853024-7858432	OsMAPKK1	Os06g05520	2498863-2502887
MaMAPKK2-1	MA07G09900	7853024-7858432	OsMAPKK6	Os01G32660	17905076-17909767
MaMAPKK2-2	MA10G28080	30628842-30633612	OsMAPKK1	Os06g05520	2498863-2502887
MaMAPKK2-2	MA10G28080	30628842-30633612	OsMAPKK6	Os01G32660	17905076-17909767
SiMAPKK1	SI004G03650	2444101-2447094	OsMAPKK1	Os06g05520	2498863-2502887
SiMAPKK1	SI004G03650	2444101-2447094	OsMAPKK6	Os01G32660	17905076-17909767
SiMAPKK6-1	SI003G06250	3943434-3947087	OsMAPKK1	Os06g05520	2498863-2502887
SiMAPKK6-1	SI003G06250	3943434-3947087	OsMAPKK6	Os01G32660	17905076-17909767
SiMAPKK6-2	SI005G30780	35560620-35564552	OsMAPKK1	Os06g05520	2498863-2502887
SiMAPKK6-2	SI005G30780	35560620-35564552	OsMAPKK6	Os01G32660	17905076-17909767
MeMAPKK1-1	ME09809G00210	552716-554876	MeMAPKK1-2	ME09809G00230	560841-564048
PpeMAPKK2	PPE_007G22450	19344356-19347068	PpeMAPKK6	PPE_007G23740	20030323-20032984
TcMAPKK1	TC0009G07910	4321054-4323745	TcMAPKK2	TC0009G07920	4328179-4334097
ZmMAPKK6	ZM03G33010	201896107-201901195	SbMAPKK6	SB03g033190	61560158-61564738
Group B
SiMAPKK3-2	SI001G31910	37055238-37064012	SiMAPKK3-3	SI001G31920	37074331-37082852
AtMAPKK3	At5g40440	16182149-16184513	BdMAPKK3-2	Bradi1g41860	38580168-38590500
OsMAPKK3	Os06g27890	15811009-15821885	BdMAPKK3-2	Bradi1g41860	38590500-38580168
Group C
AtMAPKK4	At1g51660	19154575-19155675	AtMAPKK5	AT3G21220	7445917-7446963
AtMAPKK4	At1g51660	19154575-19155675	BrMAPKK4-1	BR05G17730	11149868-11150881
AtMAPKK4	At1g51660	19154575-19155675	BrMAPKK4-2	BR08G02520	1859660-1860727
AtMAPKK4	At1g51660	19154575-19155675	BrMAPKK5-1	BR01G29490	20889624-20890619
AtMAPKK4	At1g51660	19154575-19155675	BrMAPKK5-2	BR03G36620	18630358-18633581
AtMAPKK4	At1g51660	19154575-19155675	BrMAPKK5-3	BR03G36630	18638381-18639373
AtMAPKK5	AT3G21220	7445917-7446963	BrMAPKK4-1	BR05G17730	11149868-11150881
AtMAPKK5	AT3G21220	7445917-7446963	BrMAPKK4-2	BR08G02520	1859660-1860727
AtMAPKK5	AT3G21220	7445917-7446963	BrMAPKK5-1	BR01G29490	20889624-20890619
AtMAPKK5	AT3G21220	7445917-7446963	BrMAPKK5-2	BR03G36620	18630358-18633581
AtMAPKK5	AT3G21220	7445917-7446963	BrMAPKK5-3	BR03G36630	18638381-18639373
AtMAPKK4	At1g51660	19154575-19155675	BoMAPKK4	Bol031584	22698835-22699851
AtMAPKK4	At1g51660	19154575-19155675	BoMAPKK5-1	Bol018796	29231424-29232407
AtMAPKK4	At1g51660	19154575-19155675	BoMAPKK5-2	Bol026624	24055009-24055650
AtMAPKK4	At1g51660	19154575-19155675	BoMAPKK5-3	Bol026625	24050558-24051166
AtMAPKK5	AT3G21220	7445917-7446963	BoMAPKK4	Bol031584	22698835-22699851
AtMAPKK5	AT3G21220	7445917-7446963	BoMAPKK5-1	Bol018796	29231424-29232407
AtMAPKK5	AT3G21220	7445917-7446963	BoMAPKK5-2	Bol026624	24055009-24055650
AtMAPKK5	AT3G21220	7445917-7446963	BoMAPKK5-3	Bol026625	24050558-24051166
AtrMAPKK4	ATR_00011G01230	5236608-5237645	AtrMAPKK5	ATR_00011G01240	5286335-5287360
BdMAPKK4	Bradi3g53650	54258852 - 54260320	OsMAPKK5	Os06g09180	4616608 .. 4618145
BrMAPKK4-1	BR05G17730	11149868-11150881	BrMAPKK4-2	BR08G02520	1859660-1860727
BrMAPKK5-1	BR01G29490	20889624-20890619	BrMAPKK5-2	BR03G36620	18630358-18633581
BrMAPKK5-1	BR01G29490	20889624-20890619	BrMAPKK5-3	BR03G36630	18638381-18639373
BrMAPKK5-2	BR03G36620	18630358-18633581	BrMAPKK5-3	BR03G36630	18638381-18639373
GmMAPKK4	GM07G00520	246220-247275	GmMAPKK5	GM08G23900	18192648-18193742
GmMAPKK5	GM08G23900	18192648-18193742	PvMAPKK4	Phvul.010G163000.1	43013417-43015249
MdMAPKK4-1	MD09G012300	12276753-12277823	MdMAPKK4-2	MD17G012670	12391994-12393067
MdMAPKK4-1	MD09G012300	12276753-12277823	PpeMAPKK5	PPE_003G15010	13377712-13378773
MdMAPKK4-2	MD17G012670	12391994-12393067	PpeMAPKK5	PPE_003G15010	13377712-13378773
OsMAPKK4	Os02g54600	33442070-33443948	OsMAPKK5	Os06g09180	4616608-4618145
PaMAPKK4-1	MA_10192951g0010	528-2598	PaMAPKK4-2	MA_10192951g0020	2616-3222
Group D
AtMAPKK7	At1g18350	6315686-6316609	AtMAPKK9	At1g73500	27640351-27639419
AtMAPKK7	At1g18350	6315686-6316609	BrMAPKK8	BR02G34140	23201987-23202913
AtMAPKK7	At1g18350	6315686-6316609	BrMAPKK9-1	BR02G22200	13124885-13125805
AtMAPKK7	At1g18350	6315686-6316609	BrMAPKK9-2	BR07G20830	15317633-15318559
AtMAPKK8	At3G06230	1885496-1886377	BrMAPKK8	BR02G34140	23201987-23202913
AtMAPKK8	At3G06230	1885496-1886377	BrMAPKK9-1	BR02G22200	13124885-13125805
AtMAPKK8	At3G06230	1885496-1886377	BrMAPKK9-2	BR07G20830	15317633-15318559
AtMAPKK9	At1g73500	27640351-27639419	BrMAPKK8	BR02G34140	23201987-23202913
AtMAPKK9	At1g73500	27640351-27639419	BrMAPKK9-1	BR02G22200	13124885-13125805
AtMAPKK9	At1g73500	27640351-27639419	BrMAPKK9-2	BR07G20830	15317633-15318559
FvMAPKK8	FV5G02850	1456315-1456614	FvMAPKK9-3	FV5G02840	1451263-1451997
FvMAPKK9-2	FV5G02870	1459944-1460996	FvMAPKK9-3	FV5G02840	1451263-1451997
GmMAPKK7	GM09G30300	37144106-37145065	GmMAPKK8	GM09G30310	37149613-37150510
GrMAPKK7	GR08G29170	56597189-56598160	GrMAPKK9	GR08G29180	56603652-56604617
PvMAPKK8	Phvul.004G147900.1	42842574-42844194	PvMAPKK9	Phvul.004G147800.1	42835942-42837073
Group E
BdMAPKK10-4	Bradi1g10770	7809375 - 7810400	BdMAPKK10-5	Bradi1g10790	7835644 - 7836642
BdMAPKK10-4	Bradi1g10770	7809375 - 7810400	BdMAPKK10-3	Bradi1g10800	7865287 - 7866321
BdMAPKK10-2	Bradi1g69400	67832493 - 67833815	OsMAPKK10-2	Os03g12390	6545153-6546478
BdMAPKK10-4	Bradi1g10770	7809375 - 7810400	OsMAPKK10-3	Os03g50550	28859516-28862894
MaMAPKK10-1	MA11G09660	7389215-7390276	MaMAPKK10-2	MA06G11530	7491564-7492810
OsMAPKK10-2	Os03g12390	6545153-6546478	OsMAPKK10-3	Os03g50550	28859516-28862894
SbMAPKK10-1	SB04g031130	61121643-61122725	SbMAPKK10-2	SB01g042350	65617716-65618729
SbMAPKK10-1	SB04g031130	61121643-61122725	SbMAPKK10-3	SB01G010180	9051911-9052891
SbMAPKK10-1	SB04g031130	61121643-61122725	SbMAPKK10-4	SB01g010200	9066624-9067634
SbMAPKK10-3	SB01G010180	9051911-9052891	SbMAPKK10-4	SB01g010200	9066624-9067634
SiMAPKK10-1	SI009G11680	7285595-7286599	SiMAPKK10-3	SI009G11700	7294995-7295993
ZmMAPKK10-2	ZM01G08460	28609597-28610802	ZmMAPKK10-1	ZM05G37270	199138547-199139674
